# Supplementary material for: iSoybean: A database for the mutational fingerprints of soybean
Source: Plant Biotechnol J. 2022 Jun 11;20(8):1435–7. doi: 10.1111/pbi.13844 (PMC9342614; doi:10.1111/pbi.13844)
Supplement: Supplementary file 3 — Table S1 Mutations in genome and coding sequence per mutant line. [file PBI-20-1435-s003.xlsx]

## Sheet: Sheet1
Table S1. Mutations in genome and coding sequence per mutant line
Mutant_line_ID	Read depth	GC>AT mutation number in genome	nonGC>AT mutation number in genome	Homozygous mutation	Heterozygous mutation	GC>AT mutation number in CDS	nonGC>AT mutation number in CDS
NJAU0001	10.6753	4259	1358	2573	3044	456	31
NJAU0002	9.6564	8695	2842	4449	7088	1006	136
NJAU0003	7.60217	2399	1027	1938	1488	293	55
NJAU0004	10.8803	4334	1042	3091	2285	439	33
NJAU0005	13.2662	15408	5555	8554	12409	1545	237
NJAU0007	10.2195	6875	1487	4537	3825	736	50
NJAU0008	13.3992	2808	3707	2913	3602	298	187
NJAU0009	11.6035	5346	2301	3709	3938	574	89
NJAU0010	11.5086	14851	3192	8933	9110	1527	168
NJAU0011	11.0857	5548	2685	3751	4482	592	116
NJAU0012	7.79336	4040	1387	2916	2511	392	48
NJAU0013	10.4343	6074	2964	4969	4069	629	128
NJAU0014	8.44868	6240	1980	5098	3122	689	70
NJAU0015	17.1927	4964	4241	4356	4849	602	121
NJAU0016	9.32293	7834	2147	304	9677	959	97
NJAU0017	10.4888	8950	3352	4928	7374	942	140
NJAU0018	8.30318	3590	1867	211	5246	373	82
NJAU0019	8.0394	7491	2190	6486	3195	735	102
NJAU0020	8.95645	6507	2607	5267	3847	718	68
NJAU0021	11.1475	3561	2174	1664	4071	398	77
NJAU0022	8.31421	2065	911	1468	1508	223	41
NJAU0023	10.3213	3247	1165	2558	1854	269	54
NJAU0024	9.51126	9037	3347	7604	4780	966	126
NJAU0025	8.56858	2032	1068	1661	1439	206	78
NJAU0026	8.5135	5486	1395	4247	2634	694	48
NJAU0027	9.25332	4514	4734	5147	4101	449	222
NJAU0028	11.234	6219	2259	4658	3820	661	87
NJAU0029	9.32875	1104	759	944	919	105	34
NJAU0030	10.1068	4629	1641	3250	3020	499	78
NJAU0032	9.10881	8013	3827	4412	7428	892	144
NJAU0033	9.98641	10199	3419	8254	5364	1093	170
NJAU0034	16.4842	4253	2043	2769	3527	425	83
NJAU0035	9.72813	10944	6186	8401	8729	1163	317
NJAU0036	8.43598	7340	2898	6000	4238	861	121
NJAU0037	9.39773	3094	2963	3397	2660	287	116
NJAU0038	10.9151	2247	843	1620	1470	251	25
NJAU0040	8.87237	3665	1660	2771	2554	385	79
NJAU0041	7.96992	4657	1195	2726	3126	627	53
NJAU0042	7.02165	2028	823	1494	1357	280	34
NJAU0043	7.44555	3016	1187	2479	1724	295	40
NJAU0044	13.863	6378	3071	5070	4379	643	123
NJAU0045	6.92315	5446	1541	3914	3073	705	52
NJAU0046	7.61714	1755	860	1722	893	190	28
NJAU0047	12.9593	8090	1474	4430	5134	932	54
NJAU0048	10.3575	4371	1315	2865	2821	537	51
NJAU0049	8.74796	5026	2888	357	7557	593	133
NJAU0050	13.3533	6338	1462	2727	5073	747	46
NJAU0051	11.2691	6947	4111	5684	5374	813	171
NJAU0052	9.50719	7743	2027	3990	5780	830	64
NJAU0053	8.82726	4071	1134	2755	2450	430	28
NJAU0054	11.6656	3978	3306	4417	2867	359	142
NJAU0055	12.8749	3989	2692	3628	3053	398	76
NJAU0056	10.0133	2129	1455	1921	1663	263	72
NJAU0058	9.49457	2489	1288	134	3643	342	61
NJAU0059	9.58033	4629	2176	274	6531	510	143
NJAU0060	11.4283	11065	1636	5596	7105	1334	61
NJAU0061	11.8752	3044	3214	3432	2826	276	97
NJAU0062	6.87542	5147	2050	576	6621	638	112
NJAU0063	10.0213	6178	2385	4366	4197	746	133
NJAU0064	11.1172	2500	1794	2196	2098	297	72
NJAU0065	8.53769	1912	1053	1498	1467	253	37
NJAU0066	8.40525	5029	1272	2797	3504	597	61
NJAU0067	10.0159	3046	887	1802	2131	331	33
NJAU0068	8.79544	4512	1592	3480	2624	558	35
NJAU0069	6.40474	2419	807	1166	2060	315	48
NJAU0071	5.56452	3470	1749	2827	2392	439	68
NJAU0072	11.0412	7139	1608	2885	5862	816	63
NJAU0073	11.2209	3470	2277	2436	3311	325	102
NJAU0074	9.6824	4854	2246	2804	4296	579	113
NJAU0075	15.3671	4112	1076	107	5081	479	41
NJAU0077	9.86041	5848	5182	4673	6357	653	194
NJAU0078	9.35171	4493	1711	3651	2553	491	62
NJAU0079	9.17108	96	49	14	131	9	1
NJAU0080	7.88358	6195	2396	2755	5836	853	115
NJAU0081	8.73315	5516	685	3099	3102	562	25
NJAU0082	11.011	8173	6595	6640	8128	890	331
NJAU0083	12.8708	739	1035	664	1110	66	20
NJAU0084	15.3238	1291	913	919	1285	131	19
NJAU0085	13.4414	4188	2458	2462	4184	406	107
NJAU0086	15.3269	4898	1141	2140	3899	537	59
NJAU0087	15.2295	4798	2542	2838	4502	505	95
NJAU0088	10.3128	8867	2059	4646	6280	1024	82
NJAU0089	10.6372	2993	1863	1407	3449	292	86
NJAU0091	10.1331	6343	1901	3609	4635	702	83
NJAU0092	7.59201	4902	781	3401	2282	594	42
NJAU0093	13.0241	6811	1911	5105	3617	763	69
NJAU0094	9.49781	7488	2811	5348	4951	777	113
NJAU0096	9.00193	10762	2950	7246	6466	1224	137
NJAU0098	12.1974	8077	3381	237	11221	739	130
NJAU0099	23.455	6543	2144	4294	4393	634	66
NJAU0100	15.0216	8242	1609	2702	7149	763	69
NJAU0101	15.8961	6207	2584	3442	5349	658	101
NJAU0103	13.8551	8415	2645	6022	5038	947	103
NJAU0105	8.48315	4915	1691	3072	3534	583	74
NJAU0106	10.0219	7343	3105	5789	4659	785	119
NJAU0107	12.4639	3979	2015	2125	3869	435	92
NJAU0108	14.7354	9466	4796	5537	8725	1017	268
NJAU0109	11.8309	7629	1777	4736	4670	889	64
NJAU0110	10.7239	3587	1978	2242	3323	369	66
NJAU0112	10.2029	4092	1439	2940	2591	445	47
NJAU0113	9.74681	4634	4336	3585	5385	588	138
NJAU0114	8.86526	1483	814	1266	1031	171	35
NJAU0115	8.84496	1303	752	1296	759	160	27
NJAU0116	9.94214	2517	1548	1453	2612	284	83
NJAU0117	8.39811	3045	1469	2042	2472	363	56
NJAU0118	10.3922	1817	807	1561	1063	217	36
NJAU0119	11.4345	8193	2764	4920	6037	958	104
NJAU0120	9.97832	7427	841	3605	4663	798	39
NJAU0122	10.7467	10200	2995	4502	8693	1031	64
NJAU0124	10.0027	2466	978	1857	1587	249	34
NJAU0125	10.4315	2564	1007	2084	1487	201	27
NJAU0126	7.71521	4082	3097	4492	2687	440	99
NJAU0127	8.51504	2007	949	1461	1495	212	32
NJAU0128	8.30271	8001	5211	6064	7148	901	259
NJAU0129	7.50465	7035	1608	5265	3378	847	52
NJAU0130	10.104	8916	1509	3775	6650	961	43
NJAU0131	8.50138	8127	3877	6394	5610	879	153
NJAU0132	10.0528	6900	2610	4973	4537	879	81
NJAU0133	8.48499	4931	1808	3446	3293	536	68
NJAU0134	9.47477	1572	3615	3722	1465	181	158
NJAU0135	8.307	5917	2313	3932	4298	660	77
NJAU0136	14.377	3370	1947	2505	2812	299	65
NJAU0138	12.6917	4746	3170	3585	4331	487	239
NJAU0139	12.3738	8821	3366	333	11854	890	138
NJAU0140	9.37558	10052	1740	5128	6664	1178	70
NJAU0142	11.8854	2131	1468	1593	2006	258	55
NJAU0143	11.0982	4155	2076	3375	2856	377	45
NJAU0144	8.7456	3728	955	2858	1825	466	40
NJAU0146	11.9767	7345	2259	4856	4748	596	49
NJAU0147	8.66599	2161	1588	1939	1810	198	59
NJAU0148	14.293	5423	2636	3263	4796	564	96
NJAU0149	12.7009	5912	1594	4472	3034	613	68
NJAU0150	14.2907	7429	2813	4541	5701	794	95
NJAU0152	7.3612	1337	1207	957	1587	133	63
NJAU0153	7.98394	5849	3538	2868	6519	684	139
NJAU0154	9.98674	6481	2638	4175	4944	729	152
NJAU0155	10.4086	8561	2451	4251	6761	893	119
NJAU0156	10.2256	6865	3110	3841	6134	787	108
NJAU0157	12.6868	8750	1891	5986	4655	922	70
NJAU0158	12.526	5373	1575	146	6802	525	65
NJAU0159	9.59516	5082	1916	2606	4392	497	136
NJAU0160	28.2278	6859	1582	4504	3937	577	53
NJAU0161	7.05079	4014	1943	2782	3175	487	85
NJAU0162	14.7165	6111	1724	3015	4820	624	45
NJAU0163	9.00354	3260	2176	2379	3057	415	79
NJAU0166	11.7473	4641	1265	3024	2882	494	32
NJAU0167	5.37324	1593	516	1198	911	206	20
NJAU0168	8.38195	6864	1035	3515	4384	811	30
NJAU0169	11.3969	2388	1455	1554	2289	260	68
NJAU0170	5.30501	4417	1270	4112	1575	472	42
NJAU0171	10.7349	1116	337	817	636	91	14
NJAU0172	9.75477	3470	1348	2047	2771	373	45
NJAU0173	11.2485	3977	1692	2217	3452	430	77
NJAU0174	7.69287	7325	1886	3211	6000	917	77
NJAU0175	18.9851	1427	2017	1821	1623	126	71
NJAU0177	6.19901	1670	967	1161	1476	189	35
NJAU0178	5.04365	3162	2054	2934	2282	317	130
NJAU0179	7.56495	1769	1318	1775	1312	171	35
NJAU0180	11.5536	5667	3672	5082	4257	569	117
NJAU0181	10.4647	4848	4938	4222	5564	453	269
NJAU0182	13.863	5644	3300	4350	4594	482	114
NJAU0183	16.095	5589	3670	2771	6488	558	138
NJAU0184	16.7943	8125	2226	4836	5515	730	83
NJAU0185	13.9729	3004	2039	2796	2247	279	99
NJAU0186	16.2758	10518	1813	3634	8697	982	42
NJAU0187	11.8931	118	571	421	268	8	9
NJAU0188	12.5831	6084	3440	5314	4210	630	142
NJAU0189	12.3377	12144	2695	7044	7795	1324	103
NJAU0190	18.4701	9799	4072	6207	7664	870	151
NJAU0191	7.5704	4768	2609	2834	4543	559	233
NJAU0192	15.054	6958	3176	4375	5759	738	112
NJAU0193	12.5038	6459	3788	5840	4407	638	154
NJAU0194	7.21184	1889	1174	1983	1080	154	50
NJAU0195	19.0944	5007	2810	3998	3819	503	109
NJAU0196	8.01614	3029	1457	2252	2234	337	56
NJAU0197	6.79881	3409	926	1798	2537	439	37
NJAU0198	11.2161	6812	2067	4018	4861	740	95
NJAU0199	7.59138	2611	979	1857	1733	201	37
NJAU0200	13.8061	6885	2006	4851	4040	727	71
NJAU0201	15.6507	11921	3829	5390	10360	1311	119
NJAU0202	11.5387	2689	2438	102	5025	303	133
NJAU0203	10.8217	7845	1791	5294	4342	770	74
NJAU0204	8.26917	12451	2804	8846	6409	1170	131
NJAU0205	9.25073	2435	818	1353	1900	282	33
NJAU0206	8.7538	337	848	555	630	41	27
NJAU0207	4.40963	1635	445	1401	679	196	18
NJAU0208	10.5415	6264	1445	2633	5076	567	42
NJAU0209	9.32248	6206	1382	3048	4540	643	50
NJAU0210	10.6507	6358	2613	254	8717	627	123
NJAU0211	10.561	1038	1751	1069	1720	104	76
NJAU0212	8.68627	5638	3030	4516	4152	516	146
NJAU0213	9.78173	8844	2128	5068	5904	910	101
NJAU0214	8.10627	6207	3361	4065	5503	601	136
NJAU0215	10.7828	7381	3258	5359	5280	759	117
NJAU0216	9.05508	3739	1300	2647	2392	424	33
NJAU0217	9.76396	8086	2466	4550	6002	895	114
NJAU0218	9.80396	4957	1457	3327	3087	520	43
NJAU0219	11.984	3760	1959	2807	2912	436	68
NJAU0220	8.28815	8601	5016	7191	6426	915	242
NJAU0221	13.3166	5463	2364	4741	3086	550	103
NJAU0222	6.01277	4519	1837	3658	2698	474	60
NJAU0223	10.269	6335	934	3175	4094	706	27
NJAU0224	12.1451	1638	1011	1137	1512	136	36
NJAU0226	7.67871	5848	1726	4220	3354	670	55
NJAU0227	11.253	1513	340	1004	849	184	13
NJAU0228	13.7436	4449	1824	3035	3238	330	65
NJAU0229	9.50464	4669	1623	3853	2439	476	61
NJAU0230	9.78142	8451	2083	5254	5280	987	73
NJAU0231	9.59645	2448	1230	2228	1450	224	37
NJAU0232	15.0435	9084	2575	6771	4888	927	99
NJAU0233	10.6842	10523	2439	5708	7254	1122	87
NJAU0234	10.1682	4916	2439	3758	3597	536	83
NJAU0235	11.7722	4629	1966	3333	3262	471	55
NJAU0236	11.2629	3402	4233	4116	3519	376	174
NJAU0237	10.3464	2399	896	1929	1366	259	41
NJAU0238	10.1731	8740	1989	363	10366	1046	77
NJAU0239	10.9869	9828	2493	6171	6150	1033	119
NJAU0240	10.5099	5081	1931	3047	3965	676	115
NJAU0241	12.8092	7529	2426	4296	5659	759	105
NJAU0242	12.3587	8956	3961	6268	6649	942	163
NJAU0243	11.3245	13171	2828	8152	7847	1304	83
NJAU0244	10.449	4937	1793	2931	3799	536	94
NJAU0245	11.926	7284	1577	3691	5170	800	69
NJAU0246	11.2971	9092	1764	4747	6109	1002	55
NJAU0247	11.0621	6114	1465	3087	4492	594	27
NJAU0248	11.1355	4080	2011	2667	3424	466	89
NJAU0250	9.57311	7931	1749	4627	5053	879	72
NJAU0252	9.58172	6116	1592	2645	5063	648	65
NJAU0253	10.6295	4163	2544	3093	3614	389	97
NJAU0254	10.8541	7047	3456	4599	5904	657	87
NJAU0255	10.9008	3154	1651	2235	2570	340	45
NJAU0256	12.5248	6664	1303	3191	4776	639	41
NJAU0257	11.4547	5673	2435	152	7956	591	85
NJAU0258	12.6059	5237	3659	2460	6436	518	150
NJAU0259	11.6386	2167	1625	1784	2008	241	60
NJAU0260	12.0766	5569	3592	5073	4088	657	108
NJAU0261	13.587	6664	2161	4437	4388	771	70
NJAU0262	13.8092	7350	2444	5585	4209	719	64
NJAU0263	10.8286	2104	440	1247	1297	145	13
NJAU0264	12.553	7934	1224	3910	5248	801	63
NJAU0265	13.1268	849	428	432	845	79	6
NJAU0266	13.9452	8684	1839	4883	5640	877	51
NJAU0267	11.4129	6211	2660	4971	3900	622	83
NJAU0268	11.2285	1275	1125	1201	1199	127	42
NJAU0269	10.2159	3878	1832	2434	3276	346	51
NJAU0270	10.9364	1443	996	1331	1108	163	45
NJAU0271	7.03874	6195	1763	3993	3965	753	41
NJAU0274	11.9871	9135	2296	5116	6315	911	95
NJAU0275	11.7677	7574	2358	5214	4718	706	121
NJAU0276	10.6155	5965	2054	3423	4596	653	71
NJAU0277	9.66417	7365	1561	3662	5264	754	50
NJAU0278	12.564	8263	1590	4041	5812	693	70
NJAU0279	12.6727	6250	2000	3520	4730	637	58
NJAU0280	7.97249	5618	1557	3463	3712	597	62
NJAU0281	9.10186	7148	1386	3760	4774	844	59
NJAU0282	10.6128	6388	2285	3558	5115	597	97
NJAU0283	9.18086	4234	1310	2986	2558	387	38
NJAU0284	11.0153	6322	2220	4289	4253	568	108
NJAU0285	14.0271	7537	3303	6841	3999	783	92
NJAU0286	10.808	4942	1803	3787	2958	513	61
NJAU0287	11.8264	9235	1672	4996	5911	914	68
NJAU0288	10.0667	7351	2592	4412	5531	749	86
NJAU0290	12.1186	7691	1525	4486	4730	759	38
NJAU0291	8.75725	5465	1398	2331	4532	464	42
NJAU0292	10.3365	11289	3212	6986	7515	1206	120
NJAU0293	14.3473	11127	1893	6372	6648	1147	53
NJAU0294	4.59141	1742	1085	1765	1062	178	47
NJAU0295	9.82881	5107	2759	3966	3900	514	79
NJAU0296	10.554	1979	1768	1175	2572	236	90
NJAU0297	19.5266	7210	3793	5423	5580	638	139
NJAU0298	7.74499	6205	1278	3456	4027	578	33
NJAU0299	10.97	3777	1302	2755	2324	392	34
NJAU0300	10.703	2520	1916	2469	1967	220	62
NJAU0301	11.8665	7406	2268	4288	5386	702	93
NJAU0302	9.85703	8034	1856	4212	5678	872	50
NJAU0303	8.82617	6159	923	3405	3677	682	34
NJAU0304	13.5754	395	145	80	460	28	6
NJAU0305	33.8169	13599	4196	6682	11113	1309	104
NJAU0306	9.75961	6481	2847	3951	5377	646	85
NJAU0308	20.1146	8716	2851	3528	8039	924	109
NJAU0309	14.1654	5563	2087	4284	3366	562	73
NJAU0310	19.0823	4220	1373	3033	2560	485	56
NJAU0311	9.90186	3544	2460	2266	3738	437	70
NJAU0312	17.3377	7764	2976	3087	7653	858	144
NJAU0313	10.4474	8499	2445	7159	3785	835	53
NJAU0314	19.6094	13664	4766	7322	11108	1368	130
NJAU0315	13.6809	6364	3852	4576	5640	619	168
NJAU0316	20.8225	9689	1673	4002	7360	1029	51
NJAU0319	11.0959	4600	1565	2679	3486	480	62
NJAU0320	19.3814	893	481	626	748	114	13
NJAU0321	12.6961	11163	3782	6263	8682	1195	140
NJAU0322	16.4602	6035	3284	4512	4807	625	123
NJAU0323	12.1731	5979	2539	212	8306	697	112
NJAU0324	12.7908	6238	2151	4116	4273	606	74
NJAU0326	13.1662	6399	1697	3349	4747	637	72
NJAU0328	18.7214	8168	3607	3257	8518	800	111
NJAU0329	15.6951	6401	2064	4036	4429	605	59
NJAU0330	18.396	5270	3103	4209	4164	483	84
NJAU0334	13.7843	7849	4573	6039	6383	731	172
NJAU0335	11.2675	5911	2004	4156	3759	670	103
NJAU0336	8.75239	1387	739	980	1146	171	19
NJAU0337	11.0306	6702	2786	4132	5356	616	90
NJAU0338	12.2686	8555	2851	5135	6271	817	95
NJAU0341	11.8351	4768	1545	2610	3703	532	56
NJAU0343	9.17282	2135	2004	2048	2091	226	65
NJAU0344	11.4482	7030	2125	4141	5014	830	84
NJAU0347	10.1368	8851	1908	5173	5586	951	59
NJAU0348	10.2251	7497	2471	2966	7002	819	93
NJAU0350	9.17355	6785	3171	4400	5556	637	148
NJAU0351	9.46881	1021	903	937	987	95	28
NJAU0352	7.77823	1536	936	1464	1008	164	22
NJAU0353	8.83152	5598	1241	3678	3161	499	44
NJAU0354	9.70857	5204	1370	3845	2729	456	77
NJAU0356	7.30381	2764	1914	2170	2508	290	94
NJAU0357	8.71527	588	2585	1574	1599	50	85
NJAU0358	8.9897	436	386	346	476	55	12
NJAU0359	10.2895	3602	1565	2276	2891	387	76
NJAU0360	9.25526	1517	1991	1769	1739	182	103
NJAU0361	10.1994	3872	1276	2835	2313	417	34
NJAU0362	8.79808	4741	1388	3563	2566	549	37
NJAU0363	9.1412	3239	2611	3017	2833	357	141
NJAU0364	8.32759	171	383	247	307	21	8
NJAU0365	9.25421	1767	2167	2529	1405	181	76
NJAU0366	9.34305	3699	2535	2266	3968	363	83
NJAU0367	8.66698	3559	1802	2756	2605	332	27
NJAU0368	7.73207	1456	1469	987	1938	166	47
NJAU0369	9.99414	2467	1345	1831	1981	250	28
NJAU0370	8.39516	1634	852	1103	1383	169	28
NJAU0371	8.84898	1119	841	584	1376	116	34
NJAU0372	8.40989	3728	2347	3151	2924	382	82
NJAU0373	8.05901	447	238	361	324	35	6
NJAU0374	7.41248	125	344	207	262	9	6
NJAU0375	8.55845	4408	1425	3687	2146	418	62
NJAU0376	6.4949	3964	1088	2487	2565	456	47
NJAU0377	9.3112	6656	2733	5450	3939	726	72
NJAU0378	8.02642	3418	2246	3209	2455	342	72
NJAU0379	9.97239	6927	1125	2947	5105	775	34
NJAU0380	9.54126	4736	1288	3536	2488	456	46
NJAU0381	10.6707	3947	1263	2487	2723	436	32
NJAU0382	9.54671	7793	2030	4604	5219	844	84
NJAU0383	9.02188	714	787	855	646	86	18
NJAU0384	8.55919	2535	3158	3013	2680	259	128
NJAU0386	9.1127	4010	1434	3053	2391	458	42
NJAU0387	8.45409	4980	1563	2563	3980	591	64
NJAU0388	8.92378	5966	761	4279	2448	694	22
NJAU0389	8.88481	1068	1298	843	1523	125	52
NJAU0390	10.5688	4391	3364	3890	3865	459	126
NJAU0391	8.49434	1670	663	1033	1300	171	25
NJAU0392	9.3575	1762	1670	1973	1459	221	65
NJAU0393	8.52975	686	914	738	862	49	32
NJAU0394	9.59251	1399	1175	1216	1358	141	58
NJAU0395	9.81177	4765	1814	3135	3444	506	58
NJAU0396	9.57748	2480	1893	2315	2058	189	53
NJAU0397	6.34744	695	1042	836	901	105	51
NJAU0398	11.6861	2595	2912	2932	2575	218	82
NJAU0399	9.71491	323	850	538	635	31	30
NJAU0400	11.1851	7131	1810	4039	4902	810	75
NJAU0401	10.4923	2041	1309	1351	1999	199	45
NJAU0402	13.5903	5464	3585	4216	4833	489	94
NJAU0403	11.1765	278	783	300	761	26	20
NJAU0404	11.9354	3630	1390	1823	3197	350	61
NJAU0405	9.70591	6943	1854	4375	4422	617	48
NJAU0406	11.5229	772	610	679	703	85	18
NJAU0407	9.73518	4661	1986	2948	3699	503	110
NJAU0408	10.8006	3984	3243	3467	3760	448	80
NJAU0409	9.90326	1133	843	767	1209	134	29
NJAU0410	10.6077	4849	2834	4574	3109	527	103
NJAU0411	10.7115	3388	2037	2906	2519	355	79
NJAU0412	11.042	2799	900	2188	1511	288	23
NJAU0414	11.3312	5925	1862	4987	2800	607	57
NJAU0415	10.4151	3507	1951	3393	2065	344	53
NJAU0416	11.2826	1945	1044	1593	1396	169	21
NJAU0418	12.7726	6851	2140	4216	4775	671	82
NJAU0419	11.8989	988	804	962	830	81	11
NJAU0420	12.4767	3424	1785	2552	2657	372	69
NJAU0421	12.0253	6680	2530	4132	5078	730	76
NJAU0422	12.0975	7341	3275	1864	8752	645	80
NJAU0423	9.46142	4119	1033	2273	2879	435	25
NJAU0424	11.1832	7134	3057	4695	5496	811	147
NJAU0425	10.9682	4636	1266	3410	2492	483	40
NJAU0426	9.19574	171	181	166	186	21	6
NJAU0427	10.0912	1712	1637	1472	1877	192	64
NJAU0428	10.2653	1702	1008	1381	1329	171	40
NJAU0429	10.1565	5719	3719	5276	4162	573	147
NJAU0430	10.2587	31	44	26	49	3	2
NJAU0431	9.15422	3411	2229	3120	2520	318	85
NJAU0432	10.1775	8126	2864	5336	5654	827	87
NJAU0433	8.89672	6055	2264	4593	3726	512	63
NJAU0434	9.64164	6888	2822	5414	4296	742	107
NJAU0435	8.70317	4475	2617	4053	3039	380	129
NJAU0436	8.58728	5245	2413	4085	3573	568	93
NJAU0437	9.91979	5626	1499	3528	3597	604	49
NJAU0438	9.45915	1113	284	769	628	85	5
NJAU0439	8.35294	2420	700	1814	1306	310	16
NJAU0440	10.6304	5158	1586	3295	3449	483	31
NJAU0441	10.0762	5207	2164	3750	3621	468	106
NJAU0442	9.16104	7	5	2	10	1	0
NJAU0443	9.43921	1174	1209	1149	1234	105	18
NJAU0444	10.4111	6845	2140	3625	5360	699	70
NJAU0445	10.5677	1418	957	1051	1324	126	20
NJAU0446	10.4039	1344	983	966	1361	159	40
NJAU0447	10.6573	1921	1015	1579	1357	155	38
NJAU0448	12.6276	7	18	6	19	2	2
NJAU0449	10.4088	3478	1243	2421	2300	413	46
NJAU0450	15.1628	4668	1468	3024	3112	549	47
NJAU0451	13.6444	4740	1116	2495	3361	518	32
NJAU0452	11.4377	3616	1599	1811	3404	376	67
NJAU0453	13.3797	285	609	303	591	22	18
NJAU0454	13.0931	1749	1527	1697	1579	175	52
NJAU0455	12.4515	5230	851	2818	3263	540	27
NJAU0456	12.1406	5837	1779	5147	2469	669	70
NJAU0457	10.7552	120	742	516	346	9	18
NJAU0458	12.8211	3581	2949	1831	4699	394	98
NJAU0459	11.6989	1012	2595	1615	1992	116	94
NJAU0460	10.3626	2022	1339	1521	1840	236	41
NJAU0461	12.8202	7238	1827	2862	6203	821	71
NJAU0462	11.4238	6	3	2	7	0	0
NJAU0463	11.8298	1468	1705	1964	1209	134	57
NJAU0464	10.452	770	429	553	646	52	11
NJAU0465	9.46893	3866	1030	2716	2180	458	26
NJAU0466	11.2805	286	321	249	358	33	7
NJAU0467	10.1287	3734	1304	2001	3037	432	47
NJAU0468	10.4542	4404	1284	2453	3235	462	37
NJAU0469	10.8071	6166	2981	4787	4360	608	98
NJAU0470	11.328	212	4906	2186	2932	23	218
NJAU0471	9.55378	2804	803	1566	2041	312	24
NJAU0472	10.1645	7271	1979	4215	5035	580	66
NJAU0473	10.4752	4359	693	1657	3395	417	13
NJAU0474	11.363	1581	968	825	1724	140	22
NJAU0475	10.3465	2059	2566	2054	2571	194	63
NJAU0476	11.9515	692	465	561	596	73	10
NJAU0478	12.9597	3760	1027	2568	2219	407	23
NJAU0479	12.6468	1949	1346	1362	1933	177	42
NJAU0480	13.8659	361	647	490	518	53	23
NJAU0481	13.5613	7806	3464	5517	5753	902	167
NJAU0482	13.3306	3282	1000	2350	1932	325	28
NJAU0483	12.8255	8105	2102	4857	5350	853	82
NJAU0484	12.254	3879	799	2026	2652	414	20
NJAU0485	10.2693	6011	1163	4000	3174	654	53
NJAU0486	13.7346	879	679	626	932	74	16
NJAU0487	8.05979	8699	2821	5075	6445	933	119
NJAU0488	10.0835	7	17	4	20	0	0
NJAU0489	12.0028	1892	948	1472	1368	143	14
NJAU0491	13.8296	2688	1025	2176	1537	261	30
NJAU0492	13.4822	1342	751	1072	1021	122	19
NJAU0493	16.1187	3489	3098	3993	2594	299	92
NJAU0495	14.6918	2609	2414	2663	2360	253	126
NJAU0496	13.3204	7445	2271	5514	4202	890	78
NJAU0497	12.0028	1484	651	883	1252	125	18
NJAU0498	12.8282	6266	2949	3477	5738	602	139
NJAU0500	12.9942	8773	1221	4535	5459	883	41
NJAU0501	11.0169	1366	609	842	1133	149	26
NJAU0502	11.0941	153	179	221	111	19	8
NJAU0503	15.2251	5674	3948	3742	5880	566	183
NJAU0504	13.8859	1591	1101	1120	1572	173	36
NJAU0506	11.6953	5834	2110	4174	3770	607	73
NJAU0507	12.2084	3022	1187	1887	2322	329	40
NJAU0508	11.0145	4917	1958	3227	3648	579	85
NJAU0509	11.3356	3560	2200	1929	3831	382	122
NJAU0510	12.1581	3191	2171	2280	3082	272	73
NJAU0511	9.12817	7354	2540	5221	4673	629	76
NJAU0512	14.159	4269	1652	1946	3975	349	36
NJAU0513	13.2542	54	45	46	53	5	1
NJAU0514	12.503	6668	2655	3650	5673	635	61
NJAU0515	12.5579	4459	2105	2359	4205	474	68
NJAU0517	13.4364	742	2018	1025	1735	64	94
NJAU0518	14.1233	949	3147	2500	1596	59	63
NJAU0519	11.9573	9424	2948	5130	7242	964	73
NJAU0520	12.9294	2697	1044	2071	1670	366	37
NJAU0521	13.9579	5043	1020	2039	4024	401	36
NJAU0522	11.8347	8317	1832	4100	6049	862	87
NJAU0523	11.9621	1714	998	1262	1450	177	21
NJAU0524	12.4626	3310	1829	2578	2561	330	71
NJAU0525	13.1643	3794	1372	2590	2576	393	33
NJAU0526	11.5287	160	373	281	252	18	5
NJAU0527	13.0122	3949	1851	2663	3137	438	58
NJAU0529	12.9923	5255	1185	2537	3903	648	49
NJAU0531	11.5822	3122	952	2409	1665	384	27
NJAU0532	13.0766	3103	2741	2286	3558	268	73
NJAU0533	11.3698	2516	1077	1789	1804	259	42
NJAU0534	10.6848	2272	1376	1390	2258	234	33
NJAU0535	13.0146	3277	1169	2519	1927	294	28
NJAU0536	12.9127	5256	2027	3088	4195	540	68
NJAU0537	11.276	3331	2181	2660	2852	292	64
NJAU0538	12.3822	1971	1029	1784	1216	170	24
NJAU0539	11.7382	5713	2108	3356	4465	651	132
NJAU0540	10.6577	3803	730	2166	2367	429	24
NJAU0541	10.9812	5346	1277	1851	4772	519	47
NJAU0542	11.7618	7676	3289	5495	5470	810	144
NJAU0543	12.8164	3675	1020	2385	2310	370	39
NJAU0544	10.6362	5640	1423	2737	4326	661	47
NJAU0545	10.8828	2321	999	1985	1335	220	24
NJAU0546	12.9269	2568	1728	1679	2617	300	54
NJAU0547	11.6741	2849	1948	2259	2538	360	54
NJAU0548	13.0345	3251	1078	1992	2337	363	48
NJAU0549	14.34	7046	2258	5319	3985	693	86
NJAU0550	11.9267	4013	1406	2615	2804	426	63
NJAU0551	11.8521	2311	1123	1996	1438	235	38
NJAU0552	13.0494	3274	1730	1536	3468	339	69
NJAU0553	13.1691	1342	934	1252	1024	134	20
NJAU0555	8.94875	4828	4039	4102	4765	550	151
NJAU0556	9.78822	4475	1724	2686	3513	428	64
NJAU0557	9.34464	2108	1333	1839	1602	200	28
NJAU0558	10.0716	5072	2949	3956	4065	588	93
NJAU0559	11.59	4660	1509	3538	2631	462	42
NJAU0560	10.0287	1025	471	791	705	116	12
NJAU0561	10.223	2625	1206	1830	2001	255	36
NJAU0562	8.43892	2265	991	1524	1732	199	29
NJAU0563	9.64829	3520	1180	2219	2481	396	32
NJAU0564	9.34502	2003	938	1854	1087	214	31
NJAU0565	8.68341	5082	1555	3277	3360	541	66
NJAU0566	9.04539	2942	1283	2090	2135	297	43
NJAU0567	9.88824	5239	2268	3309	4198	579	87
NJAU0568	12.4207	2013	1190	1108	2095	218	52
NJAU0569	11.6724	1597	512	1187	922	143	7
NJAU0570	10.4275	228	332	362	198	20	5
NJAU0571	11.5957	2557	1041	2021	1577	214	36
NJAU0572	10.9124	9158	3492	7122	5528	1042	163
NJAU0573	10.5312	5391	3533	4340	4584	594	123
NJAU0574	9.90134	1604	1952	1573	1983	137	82
NJAU0575	9.30126	1342	693	918	1117	169	19
NJAU0576	10.1785	780	649	771	658	60	22
NJAU0577	9.45291	4468	1299	2996	2771	543	56
NJAU0578	9.53991	9243	4069	8056	5256	1036	129
NJAU0579	9.07446	5369	2061	3505	3925	589	81
NJAU0580	10.2604	2269	1558	1517	2310	243	42
NJAU0581	9.78937	3764	1257	2096	2925	381	29
NJAU0582	9.5	2401	865	1460	1806	225	26
NJAU0583	9.72071	950	961	1070	841	105	40
NJAU0584	12.2824	2590	1070	2086	1574	255	31
NJAU0585	9.23664	4969	1516	2956	3529	578	38
NJAU0586	8.69921	4624	1202	2405	3421	510	39
NJAU0587	10.039	2561	3002	2529	3034	248	98
NJAU0588	13.4538	2589	1725	2639	1675	302	42
NJAU0589	10.5955	1327	720	984	1063	150	24
NJAU0590	9.55485	6966	1384	4326	4024	696	40
NJAU0716	8.97809	2651	1156	1939	1868	253	27
NJAU0778	11.671	2236	1437	2092	1581	214	38
NJAU0779	9.4793	4909	1562	3092	3379	563	52
NJAU0780	8.89314	4232	1450	2694	2988	464	41
NJAU0781	8.72286	1924	1398	1288	2034	179	46
NJAU0782	8.40047	2798	1568	2654	1712	289	55
NJAU0783	9.49237	1233	449	1111	571	103	13
NJAU0784	8.84802	12	9	13	8	1	0
NJAU0785	8.92311	203	324	325	202	23	15
NJAU0786	8.91174	7282	2248	3594	5936	806	59
NJAU0787	8.95083	6642	2293	4743	4192	730	90
NJAU0788	9.30797	3748	921	2834	1835	394	32
NJAU0789	9.42757	863	695	567	991	98	22
NJAU0790	8.87662	2611	1617	2213	2015	227	50
NJAU0792	10.4955	3768	2100	3181	2687	425	76
NJAU0793	8.20259	1943	1009	1549	1403	215	42
NJAU0794	8.89564	5134	1260	2583	3811	473	41
NJAU0795	7.14278	3865	2346	3724	2487	373	76
NJAU0796	8.82674	1263	580	1009	834	128	20
NJAU0797	7.81003	3746	1496	2414	2828	379	47
NJAU0798	8.46887	3667	998	2476	2189	398	27
NJAU0799	10.6523	4462	2814	3866	3410	466	67
NJAU0800	8.67232	1981	1639	2104	1516	223	49
NJAU0801	10.7031	3647	2458	2721	3384	345	148
NJAU0802	9.55582	4513	1740	3684	2569	446	60
NJAU0803	8.64822	3503	615	1843	2275	376	25
NJAU0804	9.39009	1602	702	1377	927	192	15
NJAU0805	8.33189	1159	928	1157	930	121	30
NJAU0806	8.70941	2860	1257	1421	2696	344	44
NJAU0807	11.3532	6618	1685	4407	3896	619	69
NJAU0808	9.76558	3960	1244	1781	3423	401	53
NJAU0811	10.125	5680	3591	3287	5984	615	107
NJAU0812	10.6003	1533	1404	1567	1370	126	31
NJAU0813	9.95764	6869	3760	5351	5278	742	200
NJAU0814	9.532	3113	1593	2989	1717	333	43
NJAU0815	9.44833	196	432	348	280	16	15
NJAU0816	8.95026	6513	1446	5079	2880	705	53
NJAU0817	10.3544	1297	576	840	1033	115	22
NJAU0818	9.61451	2983	3161	3834	2310	274	81
NJAU0819	9.54844	400	803	555	648	29	24
NJAU0820	11.7474	4054	1351	2501	2904	492	44
NJAU0821	11.2577	2978	1529	2786	1721	312	39
NJAU0822	9.51976	3093	1322	2378	2037	311	39
NJAU0823	9.60025	728	761	756	733	75	34
NJAU0824	8.33499	89	141	127	103	12	3
NJAU0825	10.2544	37	39	59	17	1	1
NJAU0826	9.94433	8126	2425	6265	4286	783	56
NJAU0827	9.68381	5405	1064	3584	2885	575	25
NJAU0829	10.5252	5758	2563	5191	3130	589	67
NJAU0830	9.75549	995	1561	1498	1058	92	24
NJAU0831	10.9141	3981	1214	2012	3183	454	64
NJAU0832	10.3275	68	104	69	103	5	2
NJAU0833	10.9121	5298	1891	4116	3073	565	83
NJAU0836	8.235	4328	2473	3231	3570	459	80
NJAU0837	9.65141	2719	1501	2024	2196	268	52
NJAU0838	10.3577	1426	1086	1416	1096	150	29
NJAU0839	9.8542	4078	2362	3876	2564	444	73
NJAU0840	9.19142	1816	846	1357	1305	200	34
NJAU0841	10.1196	5054	1745	3084	3715	533	58
NJAU0842	11.8925	1396	1952	1984	1364	129	55
NJAU0843	9.64036	12469	3504	7599	8374	1128	158
NJAU0844	10.5926	478	739	464	753	41	17
NJAU0845	10.2426	656	416	487	585	56	1
NJAU0846	13.1456	3700	3126	3077	3749	350	135
NJAU0847	10.2082	3206	1436	2667	1975	244	27
NJAU0848	10.3055	6973	2797	3970	5800	735	81
NJAU0849	10.5348	11120	2097	6100	7117	895	55
NJAU0850	13.6197	4509	2453	3482	3480	454	68
NJAU0851	10.0871	7168	3706	5222	5652	612	121
NJAU0852	10.5845	3262	834	1691	2405	326	24
NJAU0853	13.559	5722	2340	2370	5692	594	56
NJAU0854	13.6706	7889	2278	3023	7144	893	96
NJAU0855	13.4866	4172	1717	2656	3233	453	60
NJAU0857	11.9467	310	432	326	416	41	14
NJAU0918	17.4776	60	183	90	153	4	2
NJAU0919	14.2244	8073	2537	4643	5967	867	137
NJAU0921	14.2129	772	808	651	929	76	19
NJAU0922	14.9273	827	871	560	1138	51	19
NJAU0923	15.5754	918	1779	1533	1164	118	110
NJAU0924	14.2668	212	1375	667	920	25	30
NJAU0925	14.5011	10351	4145	5339	9157	984	134
NJAU0926	13.8733	8347	2905	4004	7248	849	98
NJAU0927	17.6416	4303	1559	3368	2494	413	50
NJAU0928	14.1253	4506	2086	2189	4403	359	76
NJAU0929	15.6294	2839	1568	1895	2512	254	48
NJAU0930	14.5415	1935	2505	1019	3421	156	76
NJAU0931	14.8651	10312	2824	6481	6655	1056	154
NJAU0932	13.5782	3282	1959	2360	2881	355	65
NJAU0933	12.696	4590	1611	2798	3403	397	50
NJAU0934	13.5354	6367	3256	4043	5580	686	140
NJAU0935	17.0212	3467	2027	3214	2280	321	65
NJAU0936	12.9347	2230	3211	1926	3515	224	84
NJAU0937	14.5005	4349	1706	2598	3457	403	58
NJAU0938	13.719	5017	893	2926	2984	484	41
NJAU0939	12.7532	3496	1823	2975	2344	336	54
NJAU0940	6.81137	4251	815	2758	2308	450	15
NJAU0941	11.9513	156	268	214	210	13	5
NJAU0943	9.22848	1979	982	1660	1301	188	21
NJAU0944	13.032	5479	2540	4282	3737	526	94
NJAU0945	6.42837	3669	2631	3970	2330	403	99
NJAU0946	11.3329	7234	2621	4050	5805	675	124
NJAU0947	13.1278	3824	2958	3267	3515	416	123
NJAU0948	14.6914	4604	1441	1817	4228	459	38
NJAU0949	12.2852	5043	4435	4649	4829	541	137
NJAU0950	12.4468	4949	1822	3441	3330	559	41
NJAU0952	12.5218	3911	1037	2161	2787	375	39
NJAU0953	14.033	1465	911	1099	1277	166	27
NJAU0954	13.1202	5105	4403	3905	5603	524	124
NJAU0955	13.0135	1748	2382	1516	2614	173	126
NJAU0956	12.9632	4076	1004	2545	2535	352	24
NJAU0957	11.5044	1273	894	804	1363	139	29
NJAU0959	13.3816	4015	1684	1818	3881	426	56
NJAU0960	11.4176	5581	1506	3416	3671	630	54
NJAU0961	12.1782	627	226	386	467	24	6
NJAU0962	9.8352	2206	1014	1727	1493	264	30
NJAU0963	12.1575	816	457	559	714	84	10
NJAU0964	6.9203	463	615	508	570	31	8
NJAU0965	13.0101	2549	2467	1968	3048	222	75
NJAU0966	12.0239	91	431	179	343	8	6
NJAU0967	12.9387	2519	798	1418	1899	263	20
NJAU0968	11.2631	5372	3136	5161	3347	496	148
NJAU0969	14.3672	4023	940	2101	2862	403	23
NJAU0970	13.2687	7201	4181	5596	5786	685	153
NJAU0971	12.5347	5957	1457	3385	4029	606	46
NJAU0972	12.3984	4959	2234	2862	4331	508	78
NJAU0973	10.7964	2824	2305	2723	2406	264	125
NJAU0974	12.3301	3322	1072	1889	2505	244	34
NJAU0975	11.4145	2341	2557	2933	1965	264	97
NJAU0976	10.2942	2281	1696	1882	2095	208	66
NJAU0978	12.061	7130	2097	4206	5021	685	89
NJAU0979	11.9121	3527	1059	1806	2780	337	47
NJAU0980	11.7218	7275	2150	3431	5994	874	63
NJAU0981	11.5941	3345	2225	2617	2953	294	59
NJAU0982	11.1765	5559	1682	1923	5318	584	58
NJAU0983	12.7485	1249	931	806	1374	189	42
NJAU0984	10.343	2618	1251	249	3620	273	63
NJAU0985	13.3461	2411	1927	3038	1300	269	102
NJAU0986	13.9904	1866	1571	1420	2017	168	54
NJAU0987	15.2353	504	292	97	699	42	5
NJAU0988	11.3904	3599	1093	1505	3187	391	28
NJAU0989	11.8879	2250	1243	2002	1491	225	45
NJAU0990	10.166	334	376	431	279	17	5
NJAU0992	11.3209	1937	1030	1056	1911	213	40
NJAU0993	12.1986	5867	1564	3162	4269	558	58
NJAU0994	13.7453	2876	1074	1619	2331	246	46
NJAU0995	10.6393	1637	627	662	1602	138	11
NJAU0996	10.7887	3631	1272	1978	2925	326	42
NJAU1176	11.9983	8474	2438	4972	5940	802	65
NJAU1187	10.9137	180	106	34	252	9	3
NJAU1188	12.0445	2239	1804	1963	2080	243	62
NJAU1189	12.6791	4094	1405	2149	3350	453	34
NJAU1190	13.9265	3129	849	1275	2703	318	36
NJAU1191	12.0972	2016	1095	1162	1949	189	28
NJAU1192	12.5027	1104	645	794	955	123	18
NJAU1193	12.5714	3651	2323	3145	2829	358	74
NJAU1194	6.07242	3109	3702	2962	3849	326	245
NJAU1196	11.8482	7466	1753	4319	4900	841	64
NJAU1197	11.9095	160	425	220	365	16	6
NJAU1198	11.0903	3249	1515	1702	3062	351	57
NJAU1199	11.0685	4835	1596	3077	3354	552	68
NJAU1200	12.2578	1847	2165	1264	2748	121	43
NJAU1201	11.3806	3779	1775	2562	2992	384	78
NJAU1202	10.7412	4304	1298	3058	2544	426	35
NJAU1203	10.5989	7169	2882	4116	5935	741	73
NJAU1204	11.5276	1811	848	1070	1589	168	30
NJAU1205	11.5169	3657	1011	2223	2445	394	22
NJAU1206	12.7872	5387	4122	4390	5119	493	130
NJAU1207	13.2066	1274	1025	817	1482	141	40
NJAU1208	11.3271	3981	3645	3342	4284	447	79
NJAU1210	11.0434	8968	1929	4553	6344	913	104
NJAU1211	11.6584	998	1163	754	1407	111	56
NJAU1212	13.6321	4252	2764	2808	4208	479	81
NJAU1213	12.1061	2094	1131	1729	1496	231	35
NJAU1214	11.8168	4958	4872	3663	6167	421	131
NJAU1215	13.0219	424	528	431	521	39	9
NJAU1216	9.933	2845	1283	2308	1820	285	44
NJAU1217	8.98284	4038	2988	4588	2438	426	104
NJAU1218	12.8995	2506	1272	1653	2125	266	32
NJAU1219	8.86067	2315	1362	1570	2107	241	49
NJAU1220	12.3894	2799	829	2137	1491	324	24
NJAU1221	9.32622	2342	1612	2088	1866	235	53
NJAU1222	11.8858	7146	2908	4500	5554	713	112
NJAU1223	8.18413	3329	2071	3197	2203	342	67
NJAU1224	6.37477	4681	1969	4888	1762	583	64
NJAU1225	9.09926	4069	1495	2911	2653	427	71
NJAU1226	10.3794	2716	2658	2280	3094	298	99
NJAU1228	8.07535	2779	653	1806	1626	298	28
NJAU1229	5.8814	4640	1769	3670	2739	549	62
NJAU1230	6.21179	4351	1336	3083	2604	518	55
NJAU1231	12.4487	5661	1452	2760	4353	630	41
NJAU1232	10.1302	7330	1220	5524	3026	714	32
NJAU1233	13.2369	7703	2099	4477	5325	762	85
NJAU1234	8.41131	4618	1090	2179	3529	496	44
NJAU1235	13.1265	3356	2733	2680	3409	423	133
NJAU1236	8.33033	1856	1339	1968	1227	207	39
NJAU1237	13.6588	1713	1745	2072	1386	162	48
NJAU1238	9.50595	252	113	52	313	31	1
NJAU1239	12.2554	472	208	101	579	42	15
NJAU1240	8.38037	515	701	684	532	49	12
NJAU1241	12.0177	2436	1647	2273	1810	263	72
NJAU1242	10.8125	9587	1935	4288	7234	1007	66
NJAU1243	8.69982	6097	1183	4132	3148	523	53
NJAU1244	11.6337	3028	1637	2584	2081	319	72
NJAU1245	9.83448	7108	2910	4787	5231	692	82
NJAU1246	10.5863	5946	2792	4447	4291	599	75
NJAU1247	9.02658	1048	1187	1219	1016	100	27
NJAU1248	7.0528	1263	941	1140	1064	160	35
NJAU1249	7.58333	1480	945	1293	1132	179	37
NJAU1250	10.7605	5594	1133	3365	3362	643	39
NJAU1251	8.26786	5919	1635	4548	3006	694	49
NJAU1252	8.26896	7491	1867	3721	5637	768	55
NJAU1254	7.52492	261	810	427	644	31	26
NJAU1255	9.62237	2076	1312	1565	1823	215	37
NJAU1256	7.99171	99	92	123	68	11	2
NJAU1257	9.28866	5048	3107	5085	3070	526	176
NJAU1258	6.14178	668	313	563	418	72	7
NJAU1259	6.7931	4149	1156	2861	2444	473	36
NJAU1260	5.79228	129	568	281	416	15	5
NJAU1261	6.67714	1085	569	810	844	123	26
NJAU1262	10.0383	7168	2056	3588	5636	788	60
NJAU1263	6.87373	1328	1050	1482	896	148	31
NJAU1264	8.2487	6083	2116	4140	4059	639	90
NJAU1265	8.91957	4087	1738	3284	2541	461	80
NJAU1266	9.28616	4870	1558	3443	2985	571	60
NJAU1476	7.8386	1306	722	1199	829	157	27
NJAU1477	9.63763	380	463	309	534	35	6
NJAU1478	7.69225	7	3	3	7	2	0
NJAU1479	9.2501	951	893	1035	809	97	25
NJAU1480	7.68157	1311	927	1239	999	127	32
NJAU1481	9.5357	300	257	244	313	39	3
NJAU1482	6.99472	3309	2753	3448	2614	384	140
NJAU1483	11.9902	1519	1328	1660	1187	157	30
NJAU1484	7.42953	1747	1106	1615	1238	177	57
NJAU1485	8.81337	1043	728	113	1658	131	50
NJAU1486	7.05002	1003	539	903	639	87	12
NJAU1487	10.2765	626	746	651	721	51	15
NJAU1488	8.04389	4149	1296	2779	2666	489	37
NJAU1489	8.69711	4978	1820	2570	4228	514	75
NJAU1490	8.77573	5134	2909	4663	3380	564	114
NJAU1491	9.78637	12	5	6	11	0	0
NJAU1492	6.62097	4225	1363	3640	1948	437	35
NJAU1493	8.99417	3273	1237	2596	1914	323	35
NJAU1494	7.37618	1531	689	1406	814	155	35
NJAU1495	8.31869	1385	781	1145	1021	162	21
NJAU1496	8.57439	3082	1076	2011	2147	324	41
NJAU1498	6.85999	6981	1717	4683	4015	755	77
NJAU1500	8.51644	1163	642	775	1030	112	17
NJAU1502	6.7232	120	154	162	112	9	5
NJAU1504	8.89841	3770	1822	3092	2500	308	98
NJAU1505	7.348	175	1755	1231	699	23	38
NJAU1506	9.12767	6607	2791	5108	4290	695	107
NJAU1507	10.7575	1230	945	1055	1120	121	47
NJAU1508	1.54841	346	121	388	79	49	12
NJAU1509	9.9503	2991	1091	2022	2060	327	28
NJAU1510	14.0196	101	864	494	471	8	29
NJAU1512	9.63285	259	336	295	300	27	4
NJAU1513	13.012	7125	2690	4490	5325	688	84
NJAU1514	9.77702	2788	2007	3044	1751	301	78
NJAU1515	13.3965	2911	1449	2271	2089	286	79
NJAU1516	10.2372	32	17	25	24	3	1
NJAU1517	14.1831	3734	3391	2727	4398	404	86
NJAU1518	12.6388	2466	931	1385	2012	288	30
NJAU1519	7.51685	2214	1518	2455	1277	251	38
NJAU1520	14.0604	3838	998	2213	2623	347	17
NJAU1521	10.6801	3563	1224	2305	2482	364	50
NJAU1522	15.0454	11205	4763	7945	8023	1026	165
NJAU1523	9.95286	428	626	514	540	47	11
NJAU1524	14.351	5286	2778	2686	5378	528	82
NJAU1525	14.1222	1928	1877	1095	2710	239	47
NJAU1698	12.0368	6634	3671	5440	4865	702	134
NJAU1700	13.6259	593	416	500	509	51	12
NJAU1701	10.29	6343	4146	6355	4134	653	146
NJAU1702	10.4918	4700	2029	4565	2164	501	107
NJAU1703	15.5114	6897	2085	4681	4301	762	46
NJAU1704	11.2951	5171	2024	2714	4481	523	89
NJAU1705	13.5047	6049	1665	3175	4539	653	71
NJAU1706	12.5981	6313	2976	5967	3322	563	136
NJAU1707	13.8084	7783	3595	6917	4461	799	160
NJAU1708	10.815	2397	1844	2434	1807	232	59
NJAU1710	13.9814	3225	1293	1509	3009	311	37
NJAU1711	8.88406	5465	2223	3705	3983	555	75
NJAU1712	14.7154	11536	4262	3647	12151	1146	197
NJAU1713	12.1391	4676	1628	2990	3314	469	80
NJAU1714	12.8438	6463	1732	4176	4019	673	65
NJAU1715	8.36591	559	449	487	521	64	15
NJAU1717	12.7602	5406	1128	3568	2966	581	40
NJAU1718	10.2021	5558	2365	3769	4154	588	72
NJAU1719	12.4651	6839	4364	4182	7021	690	183
NJAU1720	8.84404	4854	1406	2979	3281	545	52
NJAU1721	16.2679	6612	2874	125	9361	744	98
NJAU1722	10.4207	4878	656	2758	2776	545	10
NJAU1723	15.0217	5627	1854	3542	3939	612	85
NJAU1724	12.055	6500	1457	3405	4552	789	57
NJAU1725	16.128	3268	1024	485	3807	357	38
NJAU1726	11.2362	4815	7276	5229	6862	448	284
NJAU1727	13.8283	5435	2633	2940	5128	550	108
NJAU1728	13.8811	3670	1459	2428	2701	490	63
NJAU1729	13.3205	6014	2245	4297	3962	621	75
NJAU1730	12.8646	3882	1789	1697	3974	409	61
NJAU1732	10.6859	4550	1826	3356	3020	432	104
NJAU1734	12.0912	1667	727	997	1397	179	44
NJAU1735	12.7658	6226	4380	3861	6745	684	187
NJAU1736	9.58227	7772	2966	6576	4162	830	113
NJAU1737	12.9151	9692	2606	6515	5783	1003	107
NJAU1738	11.9559	4750	1466	2624	3592	489	45
NJAU1739	10.5116	6432	2748	248	8932	659	101
NJAU1740	12.3776	5145	3972	3941	5176	550	196
NJAU1741	14.1628	5850	1869	3082	4637	588	83
NJAU1742	14.3119	7399	3519	4482	6436	815	78
NJAU1743	13.1414	3762	1595	2390	2967	371	46
NJAU1744	15.3776	11559	3186	7106	7639	994	125
NJAU1745	13.7	10188	2520	5893	6815	885	132
NJAU1746	9.54195	2560	1029	1645	1944	314	22
NJAU1747	11.8825	4696	2439	3304	3831	470	67
NJAU1748	9.91258	6141	3637	6001	3777	665	138
NJAU1749	14.0162	3872	937	2405	2404	443	27
NJAU1750	10.5734	9316	1351	5919	4748	1026	59
NJAU1751	12.0103	7114	1401	4000	4515	699	40
NJAU1752	9.9826	4498	1708	2524	3682	485	40
NJAU1753	13.8892	8344	1799	5121	5022	771	72
NJAU1754	10.457	4501	1981	2801	3681	493	97
NJAU1755	13.3488	7054	3671	5761	4964	746	120
NJAU1756	10.8519	10169	1593	6957	4805	1269	61
NJAU1757	10.212	4884	2017	2346	4555	493	75
NJAU1758	15.1363	8984	3013	4240	7757	969	117
NJAU1759	8.98442	4897	2277	4144	3030	569	63
NJAU1760	11.7954	9840	4457	8726	5571	975	141
NJAU1761	10.6492	10732	3733	7172	7293	1138	215
NJAU1762	8.42464	3464	1832	2484	2812	410	71
NJAU1763	8.94698	5114	3329	4760	3683	558	135
NJAU1765	9.67072	3223	2419	3405	2237	345	91
NJAU1766	11.0285	3585	4926	4130	4381	369	178
NJAU1767	8.7878	6765	1425	3482	4708	713	42
NJAU1768	9.77903	9307	2211	6871	4647	1080	86
NJAU1769	9.2588	4402	2376	2865	3913	481	75
NJAU1770	8.64742	9585	1556	5246	5895	1007	63
NJAU1771	8.16987	6198	3169	5030	4337	602	180
NJAU1772	8.51771	3147	1014	1853	2308	333	30
NJAU1773	8.95056	6067	6206	7121	5152	598	221
NJAU1775	7.7967	3326	2537	2764	3099	317	79
NJAU1777	3.59909	3426	748	2982	1192	430	34
NJAU1778	9.04631	11077	1922	5322	7677	1233	78
NJAU1779	8.51755	7766	2821	4593	5994	871	90
NJAU1780	8.29761	5875	1711	3630	3956	748	59
NJAU1781	10.4063	11833	2262	6980	7115	1305	147
NJAU1782	13.6133	3084	1630	1791	2923	338	66
NJAU1783	17.8035	9834	3578	5190	8222	1015	101
NJAU1784	16.0886	14170	5869	8997	11042	1552	184
NJAU1785	16.0986	5505	2737	2767	5475	545	93
NJAU1786	14.5539	1600	1462	1471	1591	165	35
NJAU1787	16.5601	4055	2684	2716	4023	348	85
NJAU1789	14.0388	3665	1512	2476	2701	361	90
NJAU1790	14.2	8405	4082	5822	6665	751	113
NJAU1791	14.5476	6736	2535	3830	5441	658	83
NJAU1792	15.5122	7944	2789	3718	7015	847	115
NJAU1793	16.6768	3748	2077	3183	2642	333	70
NJAU1794	20.0969	2996	1431	2156	2271	301	30
NJAU1795	9.62069	6970	1446	4216	4200	776	43
NJAU1796	9.30091	3054	2667	2948	2773	290	85
NJAU1797	8.28988	5864	2513	4717	3660	563	124
NJAU1798	9.84359	3643	1151	2275	2519	411	57
NJAU1800	9.78379	9311	1920	3930	7301	1007	46
NJAU1801	10.2369	2893	1189	1719	2363	280	37
NJAU1802	8.47839	3067	1318	2334	2051	341	51
NJAU1803	11.6865	5078	2278	3339	4017	506	77
NJAU1804	8.67298	9530	5384	6188	8726	1063	230
NJAU1805	9.88246	6759	3353	5067	5045	762	146
NJAU1806	8.33024	8465	2497	5623	5339	923	110
NJAU1807	9.06235	5703	4103	5176	4630	583	123
NJAU1808	9.56421	7234	2048	5407	3875	786	95
NJAU1809	9.69342	3970	1345	2319	2996	434	38
NJAU1810	9.25847	8274	2091	4452	5913	952	72
NJAU1811	10.2153	4333	1372	2823	2882	416	39
NJAU1812	9.34949	1788	1218	1105	1901	198	45
NJAU1813	10.1076	3664	749	1938	2475	505	29
NJAU1814	9.78441	3341	755	1553	2543	386	17
NJAU1815	9.53794	6411	1828	3953	4286	666	49
NJAU1816	9.39434	4138	2759	3886	3011	454	95
NJAU1817	8.45622	8265	1859	5035	5089	885	93
NJAU1818	7.88185	3178	876	2303	1751	334	27
NJAU1819	9.83537	5887	2263	4099	4051	663	68
NJAU1820	11.1993	4070	2330	3291	3109	409	105
NJAU1821	3.92551	591	520	686	425	79	22
NJAU1822	7.01635	303	642	628	317	37	7
NJAU1823	10.6747	839	1241	1089	991	116	50
NJAU1824	9.32503	3422	1293	394	4321	372	63
NJAU1825	9.91793	4437	2297	3058	3676	523	96
NJAU1826	10.05	5700	1116	3494	3322	570	39
NJAU1827	9.98771	9943	2260	6187	6016	902	97
NJAU1828	9.81053	5316	1380	2960	3736	588	56
NJAU1829	10.3318	4621	1200	2112	3709	507	43
NJAU1830	11.4361	11287	4415	9321	6381	1160	216
NJAU1831	10.8974	6489	2359	4733	4115	708	65
NJAU1832	10.7045	8781	2907	5833	5855	994	84
NJAU1833	11.9415	11844	4222	6077	9989	1265	178
NJAU1834	8.32922	4717	1809	2569	3957	564	55
NJAU1835	8.81875	4528	2487	2941	4074	519	121
NJAU1836	10.411	8077	5545	6098	7524	809	161
NJAU1837	8.8875	5585	2852	4295	4142	602	144
NJAU1838	8.39976	6118	1920	3815	4223	641	61
NJAU1839	7.78137	6273	2755	5708	3320	592	118
NJAU1840	9.43282	1899	674	1311	1262	218	28
NJAU1841	8.1779	2602	1682	2539	1745	267	51
NJAU1842	7.59125	3324	2109	2763	2670	386	78
NJAU1843	7.70735	1759	1470	1452	1777	180	54
NJAU1844	7.38249	5815	2647	5711	2751	590	65
NJAU1845	9.68135	2245	1012	1196	2061	264	65
NJAU1846	9.48301	1756	2876	2097	2535	182	72
NJAU1847	9.58092	3386	1586	2672	2300	383	60
NJAU1848	10.4732	7152	2492	4786	4858	699	98
NJAU1849	8.61514	5674	1254	3245	3683	618	54
NJAU1850	8.66372	2360	1269	2151	1478	238	42
NJAU1851	9.19794	4180	2354	3459	3075	453	88
NJAU1852	9.02693	9044	2755	5874	5925	1018	121
NJAU1853	8.60135	1555	569	1061	1063	113	14
NJAU1854	9.11721	8461	1795	5442	4814	857	39
NJAU1855	10.9043	6101	1614	3245	4470	684	63
NJAU1856	7.53872	2770	1522	2578	1714	329	75
NJAU1857	7.48293	2416	985	1890	1511	268	36
NJAU1858	7.29332	4114	1164	2748	2530	450	31
NJAU1859	7.1979	2064	2440	2044	2460	200	108
NJAU1860	6.15918	963	634	1148	449	124	23
NJAU1861	7.15548	4850	1020	3288	2582	598	34
NJAU1862	7.52142	5656	1546	3598	3604	635	73
NJAU1863	6.02948	1930	1333	363	2900	270	67
NJAU1864	5.91567	7014	1686	4859	3841	775	54
NJAU1865	8.43617	3374	2504	2874	3004	445	130
NJAU1866	7.42985	1264	1615	1044	1835	145	52
NJAU1867	9.63779	9130	1746	6164	4712	795	73
NJAU1868	9.26921	9624	3503	7526	5601	1026	159
NJAU1869	8.34198	6472	1786	4156	4102	813	61
NJAU1870	13.8936	9747	2088	6962	4873	1010	60
NJAU1871	13.1615	4325	1865	2976	3214	508	66
NJAU1873	14.7357	6937	1982	4146	4773	853	57
NJAU1874	10.4886	7860	4152	4849	7163	855	146
NJAU1875	13.9301	10018	3176	198	12996	1096	127
NJAU1876	15.0082	2743	975	1763	1955	300	41
NJAU1877	14.875	5177	3092	3819	4450	568	120
NJAU1878	15.5799	9245	4684	180	13749	937	182
NJAU1879	14.7144	9777	1789	5209	6357	1031	56
NJAU1880	13.4872	5399	674	2932	3141	539	36
NJAU1881	12.425	6701	1856	5299	3258	714	59
NJAU1882	13.8937	7578	3135	5390	5323	864	113
NJAU1883	13.8221	6426	2765	3545	5646	584	76
NJAU1884	16.8624	3807	2912	3791	2928	379	88
NJAU1885	14.625	6897	2240	4261	4876	707	74
NJAU1886	13.834	3593	1566	2398	2761	357	51
NJAU1887	13.8227	7461	2149	3739	5871	830	108
NJAU1888	14.4557	7360	2225	2557	7028	791	68
NJAU1889	12.0164	5830	1724	3755	3799	630	77
NJAU1890	12.7176	8803	3220	4844	7179	1104	116
NJAU1891	12.2477	5818	2182	3856	4144	491	63
NJAU1892	15.9385	9874	1888	3369	8393	1022	61
NJAU1893	14.6062	10977	2470	3975	9472	1151	75
NJAU1894	13.9628	6622	1930	4360	4192	730	62
NJAU1895	13.8404	5625	2589	4151	4063	585	91
NJAU1896	14.1306	3065	4820	3275	4610	302	143
NJAU1897	13.5091	6312	2065	3340	5037	736	64
NJAU1898	17.23	5550	2000	3310	4240	504	75
NJAU1899	13.0064	6605	967	3650	3922	755	30
NJAU1900	15.2435	10085	2564	5717	6932	1005	81
NJAU1901	13.0368	7023	3163	4191	5995	690	106
NJAU1904	16.8222	2585	862	57	3390	292	30
NJAU1905	15.3897	3021	1958	1712	3267	300	53
NJAU1906	14.8411	2191	2376	2714	1853	213	67
NJAU1907	17.4572	8347	3730	5713	6364	897	148
NJAU1908	16.7906	5476	2116	4543	3049	574	97
NJAU1910	14.4332	3966	1656	2887	2735	415	77
NJAU1911	14.072	2672	1293	1856	2109	347	66
NJAU1912	12.8713	4109	1606	3001	2714	468	68
NJAU1914	15.1207	2383	2299	1974	2708	258	95
NJAU1915	15.0064	5605	3084	185	8504	570	162
NJAU1916	11.7077	5847	1667	4550	2964	629	51
NJAU1917	13.5461	2140	1543	1553	2130	240	58
NJAU1918	12.903	4718	1918	2748	3888	601	87
NJAU1919	9.62307	3571	2089	3143	2517	439	72
NJAU1920	13.7627	5987	1497	3794	3690	665	40
NJAU1921	14.486	4318	2009	2660	3667	442	47
NJAU1922	15.9409	7550	1957	4047	5460	780	55
NJAU1923	13.7677	8913	2168	4691	6390	932	111
NJAU1924	13.9947	7975	1616	4747	4844	718	53
NJAU1925	14.4112	7054	2255	4001	5308	797	86
NJAU1926	13.6601	4076	2238	3172	3142	421	94
NJAU1927	13.1377	3449	1572	3142	1879	407	66
NJAU1928	14.824	9513	2903	6433	5983	1016	127
NJAU1929	17.6929	11720	2906	9126	5500	1048	126
NJAU1931	15.2003	4563	1591	3428	2726	557	51
NJAU1932	19.9855	6681	3423	6718	3386	613	148
NJAU1933	15.6571	6318	1458	3274	4502	711	60
NJAU1934	14.0679	5860	1961	2468	5353	615	74
NJAU1935	12.7857	7082	5868	4763	8187	696	355
NJAU1936	12.5401	4782	1911	3276	3417	520	62
NJAU1937	16.1726	5083	2736	4283	3536	477	80
NJAU1938	13.6629	5636	979	4021	2594	648	34
NJAU1939	15.6402	4805	2138	2947	3996	481	105
NJAU1940	13.8657	9338	1827	5689	5476	1081	49
NJAU1941	11.1572	5006	2155	3393	3768	548	73
NJAU1943	14.9385	2767	793	1661	1899	290	33
NJAU1944	14.6399	7484	1699	3781	5402	743	62
NJAU1945	15.7612	9379	2454	3600	8233	922	85
NJAU1946	13.8001	1352	552	871	1033	154	14
NJAU1947	15.4107	3328	1875	1679	3524	309	59
NJAU1948	14.9936	7709	1667	4528	4848	835	60
NJAU1949	18.4693	2872	1173	2328	1717	340	49
NJAU1950	13.9159	5010	2309	4318	3001	506	92
NJAU1951	14.5881	6178	2966	3090	6054	697	120
NJAU1952	17.18	6455	2735	5002	4188	635	116
NJAU1953	13.4422	14876	2007	8971	7912	1693	83
