# Supplementary material for: iSoybean: A database for the mutational fingerprints of soybean
Source: Plant Biotechnol J. 2022 Jun 11;20(8):1435–7. doi: 10.1111/pbi.13844 (PMC9342614; doi:10.1111/pbi.13844)
Supplement: Supplementary file 4 — Table S2 Mutation validation by sanger sequencing. (Mutation in red indicates false positive of mutation identification). [file PBI-20-1435-s005.xlsx]

## Sheet: GC>AT
Table S2. Mutation validation by sanger sequencing. (Mutation in red indicates false positive of mutation identification)
Mutant line	Chromosome	Location	Referecen	Alternative	Forward primer	Reverse primer	Validation
NJAU0002	Gm03	759477	G	A	AGTTGTGTGCCACTCCAGTA	TATCAGAACATAGTCCATCA	Y
NJAU0003	Gm01	55393898	C	T	AGCAACGTGGACAATCCTGT	TACAGAGCGGTGCAAGACTG	Y
NJAU0007	Gm01	229354	G	A	GAAGTCAAGAAGGGCTGGCT	ACCTACTACGATGGCCTGGT	Y
NJAU0007	Gm01	765920	C	T	GAGTTCCAGGGGTCCTCCTT	TCTCTCCCTCACCAAACCCT	Y
NJAU0012	Gm04	7447467	G	A	AATGGAACTGTGGCCCTAGC	TGAGTCCATACCTTTGGCCT	Y
NJAU0012	Gm03	7597022	C	T	TGGAAGCACCTGAGCTCTTG	CTCCGTGCCAGGTGACTTTA	Y
NJAU0019	Gm01	23368358	G	A	TTCACCATGGTGGAGCCTCT	TTGCCTCTTGACTGTGGGAG	Y
NJAU0020	Gm01	33854197	G	A	ATTATGCAGATGGAATTTGT	GAGGATACAGATTAACATGT	Y
NJAU0042	Gm02	11030096	C	T	GCTTACATGCATGCGTGTGC	GCTCATCTCCCATGATGCCA	Y
NJAU0043	Gm02	2182371	G	A	CACATGCATGTCATTTGCCT	TCTCAGCTGACATTGCTCAG	Y
NJAU0050	Gm07	40409705	G	A	CCAAGGGAACACAAGGCCAT	GTTGCGAAGAATGCCCTTGC	Y
NJAU0050	Gm02	11572932	C	T	GCAGGTGCCTATTGTCCCTA	TCACCGGTGACAACTACTGC	Y
NJAU0053	Gm04	46690704	C	T	AGACATCGAGCTGCTCGTGG	CTTCCACTCTCCGACGTAGT	Y
NJAU0064	Gm04	3768751	C	T	CACCACACTCCACCACTTCA	TCCACCAACAACGACACCTT	Y
NJAU0066	Gm03	42316049	C	T	GTCAACAGAATTCTTAGTGT	TCACACGGTTCAACGATTCA	Y
NJAU0074	Gm05	32605538	G	A	CACTACGCATGCATTGTTGA	GTAGAACTTGTGAACCTCAC	Y
NJAU0075	Gm01	42899332	G	A	TGGTGTGAGGGAGTGTGTTG	TCTTTTGACAGGTAATGCCCAT	Y
NJAU0080	Gm01	41801827	C	T	GGTGTCGCCTGAAAATGACG	TCAAACAACCCAAGGTGGCA	Y
NJAU0087	Gm02	3383430	C	T	TTCAGTTTGGGCGTTGGAGT	TCTTCCTCGTGCCCATCATG	Y
NJAU0089	Gm09	11504983	C	T	CATTCCAAGTCACCGTATCA	GATCAAGTTGTATGCTGATA	Y
NJAU0092	Gm01	51799304	G	A	CTCCAAGTCCGCCAAGTCAT	GTCCAAAACGGCACAACCTG	Y
NJAU0117	Gm05	34604611	C	T	TGACCACCACCACGCATAAG	CAAGATGGTTCTCCGTGCCT	Y
NJAU0124	Gm20	8418712	G	A	CTCAGATGCATCTTCTATAG	CAATTGAGTCAGAAGATAGC	Y
NJAU0135	Gm19	43410637	C	T	ATCCTGGCAATAGGAACAGT	TCCTTATAGTGATGCTGGAC	Y
NJAU0140	Gm08	15645147	C	T	TCGAGAGTGCAAGAACCACA	GATAACACACGCAGGCCTTC	Y
NJAU0142	Gm18	3114657	G	A	GATGCTGTCGAAACGCTCCG	TGTACACGTCGGTATCTAGC	Y
NJAU0160	Gm01	52976088	G	A	CAGGCTATCTGCATTGCCAC	GAGTACGGCAATTCACTCAG	Y
NJAU0162	Gm03	44054274	G	A	GTGCAGGTACTAACACCGCT	CAAGCCCACACCGACTACTT	Y
NJAU0167	Gm03	44282082	G	A	GCTGTTGACTACCTAATGCT	TACAATTGCACCCGTATCAG	Y
NJAU0190	Gm01	14363226	G	A	TGCTGAGCAGAGCTTGAATG	GTACCTCAAACTTGTATGAC	Y
NJAU0191	Gm01	50265555	C	T	ACCTCGCGAGAAACCTCTTC	TAGGAGATAAACGGCGGTGG	Y
NJAU0196	Gm04	3068102	G	A	GTCGGTGAAGAACTTCATCG	CAAGCTCTACGTCCACATCG	Y
NJAU0201	Gm01	7097792	C	T	CCAGAACAGGATGAGTGGCT	GGATGTGAGTTCGGAGCACA	Y
NJAU0203	Gm01	40927417	G	A	CACGGGTCAATTGGATGCCT	TGAATCCGAGGATCCCTGGT	Y
NJAU0208	Gm01	56172838	C	T	GTAAGCCATGTAGGTGAGTG	CTCGTACGTACTAGGAGATC	Y
NJAU0213	Gm11	7890950	C	T	CATGTTGCATAATGAAGCTA	TGTTACAGAAACAGTAACTG	Y
NJAU0230	Gm01	54652187	G	A	CTGATCACCTATGTTTGTAG	CAGAAGCTTCACTATGTTCA	Y
NJAU0241	Gm03	3366876	C	T	TGCATGATCCCAGTATGGCT	ACAAGTGATGACTCATTCAC	Y
NJAU0247	Gm01	34678353	C	T	AGAAGCCCTCTGTCCTCTCA	CGGCGATTGAACACTGGAAG	Y
NJAU0258	Gm09	25617363	C	T	AGTTCCTACAGGCACAGCAC	GCCCTGTTATCACCACCAGT	Y
NJAU0263	Gm10	45354964	G	A	GCCGTCAAACATTCAGCTCC	ATGGTTGAAAAGGCCAACACG	Y
NJAU0268	Gm11	3102725	G	A	TGGCTTCCCATGCATGTTTC	GCTGCTATAAGCGACCTGGA	Y
NJAU0292	Gm04	2737359	C	T	TGGAGGAAGCGTGAGAGGTA	TCGCCATGTCGTTGATCTCC	Y
NJAU0302	Gm08	18229877	G	A	GTATTCCTTGTGCGTTGGCG	CGTCCTCAAATCCCACTGCT	Y
NJAU0315	Gm10	44383121	C	T	CTTCTCAAGGACTCGTTCGGT	GTGGAGATGGAGGCATGCAT	Y
NJAU0321	Gm03	44898762	G	A	GCATGGGTTGAAGTGCTTGC	CAATCACACCCTTGACAGCG	Y
NJAU0330	Gm01	8514090	C	T	CTGGGCCAGAAATAGCTGCT	CTTGTTGGAGGTGGCTGTGA	Y
NJAU0348	Gm08	10215271	G	A	ATGTTCTCGAGCCTCAACGT	TTGCACCACAACCTCAACCA	Y
NJAU0370	Gm07	15325821	C	T	TGCAGGCAGAGCTGTACATC	GGACAGTGCGATGAGTGGAA	Y
NJAU0378	Gm01	50350394	G	A	AGTGCATACCGAGGGAGGAT	GCCTTCTTCGGGAATCGTCT	Y
NJAU0410	Gm01	54604594	G	A	CTGGACCTCGCTACTCTCCA	TCGCTTCCTCTAAACGCCAC	Y
NJAU0451	Gm03	602060	G	A	TCTGCTGCTGCTGATCATCA	AGCTTCTGTGAATCTCTCCACC	Y
NJAU0456	Gm02	33988653	G	A	AGGGAGAAGCATGCAAAGCA	GCCACGCAATAGCTGTCATG	Y
NJAU0463	Gm01	53546789	G	A	CTTCCTCTTCTCCACCAGCC	TCCACCACGATCCAAACCAG	Y
NJAU0493	Gm01	53241858	G	A	CGCAGACGGTGTGAAGTAGA	AGAGAAACGAACAGGCCCTG	Y
NJAU0500	Gm03	36713345	G	A	GGTTACACACCTGGGAGTGA	TAACATGTCGCTCGCTTGGC	Y
NJAU0507	Gm04	42622770	G	A	GGCCTTGAGAGCGGAATTCT	AGCTGAAGGCAACCTACGAG	Y
NJAU0510	Gm01	50258593	C	T	CTCATTCGCTCACTCGCTCA	CTTCGGTTCGGGACACTTGA	Y
NJAU0519	Gm06	8675105	G	A	TGGTGATGTTGAAGACCTGCT	CATCCTTCGGCAGATCGGAT	Y
NJAU0521	Gm03	2537329	C	T	TCCAAACGTGTCACATACATGA	AGGCTAGTGAAAGACTGCATGA	Y
NJAU0525	Gm08	8198318	C	T	GTCTCCGATTTCCTCCGCAA	TCAAGTGCTTTCACCACCCT	Y
NJAU0531	Gm01	51612941	C	T	TTCTTCCCTCCCGAACCTCT	GACTTGGTGGTGCGTGGATA	Y
NJAU0539	Gm01	3415813	G	A	CACTCTCCGCTCTCTCTTGC	CATTGACCTTCGCGATGAGC	Y
NJAU0542	Gm11	8003002	G	A	CGGTGAGCAATGAAGGGGAT	TCATCAGATTGGGGCTTCCT	Y
NJAU0547	Gm05	32877867	C	T	TCGCCAGAGTCTTCCCAGGA	ACTCCGACTTCGACCAAGAC	Y
NJAU0556	Gm02	49575945	G	A	CAGCTCCAATTGCCATGGTG	CAACTGCACCGCGAACATAG	N
NJAU0558	Gm02	46554870	C	T	GCGGCAATTGGAGATTCACG	TCCGAAGAGCACTAGAGGCT	Y
NJAU0561	Gm01	42913628	G	A	GCAGGTGTCATCGGGAAGAG	CAATTGAAGCCAGCCATCGT	Y
NJAU0564	Gm08	691797	C	T	ATTCAGCAGGCAGAGCAAGT	TGTGTATGTCCATTTTCCTCCT	Y
NJAU0575	Gm02	32288506	G	A	GAGGCAACCACCCTGTCTC	ACAACTTCTCGAGGCCCATC	Y
NJAU0578	Gm10	1286646	C	T	CTTCCCACACGGACTTCACA	CGTGCCAATCCTTCTCAGGT	Y
NJAU0580	Gm05	4375974	G	A	TCCACGGCATTGAACCATGT	GGCAATGCAGTCTAAACAAGCT	Y
NJAU0716	Gm01	48989440	C	T	ACCTGCAGATATGAGACGGTG	AGCCAGTAGTTGAGGTCTGTC	Y
NJAU0779	Gm02	8146844	C	T	CAGTGCAAGTCAAAGTGGTGT	AGCCTGCGATGGAAAACACT	Y
NJAU0786	Gm01	35011892	C	T	TGGTGTACCTCAGCCTCAGAT	ATACCAATGACCAGCCAGCC	Y
NJAU0796	Gm12	39467600	C	T	AGCCAAGCTTTCCTGAGCAC	TCCTCATCTAGATGCTGCAAGT	Y
NJAU0806	Gm02	14832200	C	T	ATACCACCAGCACTAGCAGC	GCAACAAATGAGATGGAAGCCT	Y
NJAU0811	Gm05	4392678	C	T	TTGCCAGATCCGCATTGTGT	GCATTCTTTTGCAGCTGGAAGT	Y
NJAU0815	Gm17	9109515	C	T	GATGCTCAAGGCGCTTATGC	AAGCACAAGCCGAATTCGTG	Y
NJAU0820	Gm06	30865631	C	T	GAGTTCAAGCTGCTGGATGC	AAGAGAGACAGTTCTGCGGC	Y
NJAU0826	Gm01	27297995	G	A	TGTCGCTTGAGACGTCTGTT	CTGAACATCCACCTGTCGCA	Y
NJAU0842	Gm01	56615899	G	A	GGAGACTAGCTGCAAGAGTCA	GCACTTGCATAGTTTGGGCAT	Y
NJAU0919	Gm02	46183516	C	T	AGTTCACCGAGCTGCTTCTG	TTCTCACTTGCCCCTGATGC	Y
NJAU0941	Gm13	11405606	G	A	ACGGCGCCTAGTCATTACAC	TCAGTTTCAGCGTGCTTTGC	Y
NJAU0948	Gm02	47527199	C	T	CAGTGCCCCAGAATCCTCAA	CGCACAACCTAGCCTCTACC	Y
NJAU0967	Gm09	20941820	G	A	CCTCAATGACCGAGTCAGCA	TCGCGATTCACCGAACTGAT	Y
NJAU0972	Gm05	40984273	G	A	CTCGGTTTGCTGGTGGATCT	TCGAACAACTCTCTCGGCAC	Y
NJAU0978	Gm03	46825462	C	T	AGGTGAGGTGCTGTTGTCTG	TGAAGGGCTTGTCAGGATCG	Y
NJAU0985	Gm07	36774868	G	A	GGTGTTGCTCTTTCTGCCAG	AGCATTCCTCTCCGCTCTTG	Y
NJAU1196	Gm02	45222687	C	T	TGAGGTCGATGAAACCGTCG	ACGACGTTCCAATTTGCGTG	Y
NJAU1220	Gm07	7322606	C	T	TTGACTCAGGATCTGCAGCG	CTCTAACCGCTTGTCCCTTGT	Y
NJAU1235	Gm03	36658807	G	A	TTCTCCGCTTCATAGCTGCT	ACTCCATGCAACCACCTCAG	Y
NJAU1241	Gm02	2203959	C	T	CTCGCAGTGCAGAGATTCGA	ACCTGTTTAACGGCCCAAGT	Y
NJAU1250	Gm03	44663913	G	A	TCAGAACCGTCGATGGCATG	GGAGGTCCAGGTTTGCGAAT	Y
NJAU1481	Gm07	43781511	G	A	TGGAGCTGAGGACTACACCA	GTCTCCCTACGGTCAATGCT	Y
NJAU1485	Gm02	17484804	G	A	AACCACTACCTTCATCATGTCA	GTGGAAGGTGCACATTCTGA	Y
NJAU1490	Gm01	56485779	C	T	CGTGTTAAGTTCCGTGACGC	TTGCTGGCGGAGGAAGTTAG	Y
NJAU1493	Gm02	3597545	C	T	ACCTAAGCGGTGAGAAGAACAG	CATCCGGGCTTCTTCGGTAA	Y
NJAU1498	Gm01	38602939	G	A	CCATCCACGGACAAAGTCGA	GCGAGAAGCAGTGAGTCTGA	Y
NJAU1507	Gm02	5774502	C	T	GCGAAAGTACCGTTGGCAAG	TAGTAGCACCGTGCCTCTCT	Y
NJAU1513	Gm03	34941299	C	T	ATGATGCTCACCTTCTCCGTT	AACTACGGTTTCGCATGACG	Y
NJAU1517	Gm01	57321054	C	T	TCGGTCAAGTGTGAGTGCTG	TGACCTGCCACTGTACTTGC	Y
NJAU1521	Gm03	2765506	C	T	TCAGTAACGTGGCGACAACT	TTCTTGGTGCTCTCCAACGG	Y
NJAU1728	Gm01	51314160	G	A	GCCTGTTGCACTACAATGGC	GCCATCAAGTCCAGAAGCAC	Y
NJAU1735	Gm01	13332203	G	A	CTGCGTCGGAGCTATGTACA	TAGGCTTCTCACGCAGAGTT	Y

## Sheet: nonGC>AT
Mutant line	Chromosome	Location	Referecen	Alternative	Forward primer	Reverse primer	Validation
NJAU0019	Gm01	44112229	G	T	TTCGTGAAGAGCTGCCATGT	CGCAGCGTTAAGTTCTCTGC	Y
NJAU0023	Gm02	2206514	A	T	CAGTGTCTTGCCCGAGGATG	GCACCGCAATAACATGCTCC	Y
NJAU0023	Gm04	3600934	T	C	GTCTTCATGGCCAATCCGGA	GGAAGCCACACGCAAAATGT	Y
NJAU0027	Gm07	1550552	A	T	TAGTGCTAGAGTAATGTGTG	ATGAAGCAGTCATGTGGTGC	Y
NJAU0064	Gm01	53966553	G	C	GAGTCCCTGGACAACCTTCG	CCTTCATGAGTTTCTGCGCG	Y
NJAU0075	Gm06	14725381	T	C	GACGGCAAGATCTACGTGGT	TGACTCCCTCCGAAGATCGA	Y
NJAU0092	Gm04	6983510	A	G	GGGCCTGGAGCTACTTCAATT	TCCAGTGAAGAGCTCCTGGT	Y
NJAU0101	Gm01	50239007	T	C	TGTGGAGCAGATGAACCAGG	CTTGCTCATGGGGTAGCTCA	Y
NJAU0101	Gm02	12206207	A	G	AACGCAAGGAATCCTCGCTT	GGTGAGGGCATTAGCATCTGA	Y
NJAU0110	Gm05	9988973	G	T	CTCGTCACTCCCAAGCATGT	GAGAGCAGCAGGGATTAGCC	Y
NJAU0117	Gm03	44823259	C	A	GTGCGTGGTCAAAGTCGAAC	CAGCTCGTGCACTAGGTGAT	Y
NJAU0147	Gm09	33424649	A	C	CTGAGACTGACTCTACCCCTGA	GAGATTTGCTCTGCTTCCAAGC	Y
NJAU0172	Gm03	26769489	G	T	CAATGTGGCAGAGCTGATGG	ACGATGCCAATTTGCGAAGG	Y
NJAU0179	Gm04	1783587	T	G	AGGAGGGAACACCAAATGCC	CTGCTGAGTTTGTGGCCAGT	Y
NJAU0179	Gm09	8242161	G	T	TGCACCCTCTTGCTAGTTCC	GTGCACTATATCGCCGAGCT	Y
NJAU0180	Gm01	7766471	A	T	GTGCATAGTTGGTCAATCAC	CTGTGAGTCACCAAGCTCGT	Y
NJAU0184	Gm03	20044725	T	G	GTGCACACACTCCTCAGTCA	GACCTTGGACCATCACAGGTT	Y
NJAU0185	Gm06	18286381	A	C	TGCAACACTCAGGCTACCTG	TGTCACTTCAAGTCAGTTAT	Y
NJAU0191	Gm02	6276466	G	T	GAGGCGCATCTGTGTACACA	GATGACCGGTTCCATCCTGA	Y
NJAU0197	Gm01	4749065	G	T	TGGCCTAGTTGCATCTCTGG	TCCCTCCTCAACTCATGCATG	N
NJAU0197	Gm04	11142565	T	G	TCACGGTAAGCAGTGCAACA	ACCACCTCGCCTTATTCTCG	Y
NJAU0201	Gm02	32461557	G	T	ATCTGCTGCTTCAGGGCTTC	TCTTCGTGGGGTTGTCCAAT	Y
NJAU0203	Gm03	28270479	G	T	CCTGTTTGCAGAGCAGAGGA	TTACCCACTTGTGCCAAGGT	N
NJAU0212	Gm04	44996231	A	T	CGTCGTCCTCCACCACATAG	AGGAACTTGGGCTACCTCTC	Y
NJAU0215	Gm02	39642982	C	G	TAAGCGATTCAGGGCAACGT	GCATAGTGAAGCAAGCCGTG	Y
NJAU0224	Gm03	29678015	T	G	TGAAAGCAAGTACCCGCAAC	GAACGACAAAGCCCTCAGGT	Y
NJAU0224	Gm04	16912604	A	C	ACCCATTAATCTCCAGCGCT	AGCCTGATGAAGATGCCGTT	Y
NJAU0240	Gm03	46877225	A	G	GCCAGCCTTTCACAACTCAC	TCCTTGTACCCACGACTTGC	Y
NJAU0242	Gm01	52841990	A	C	CCAAGGCTGATGAGGTGCA	TTCCTCTAAAACTTCAGTCCAGT	Y
NJAU0245	Gm02	2313154	A	G	CCTTTGTCCCAACCAAAGCAC	TGTTGGTGATGGAGTGTGGA	Y
NJAU0246	Gm01	46400910	A	T	AGTCTTCAAGTGCCTCTAGT	TATAATGCTTGACCTCAGTC	Y
NJAU0253	Gm03	7847651	A	G	ACCGCGAACCAAAGAAGTCT	TCTGAGGCCTCTCTGTTGTCT	Y
NJAU0270	Gm03	39656098	A	T	GAGAAACCCGTAGACCCTGTC	TCCACAACTGCAAACGTTCT	Y
NJAU0275	Gm02	7256463	G	T	CAGGCAGTGAAATGAAGCGC	ATATGCCTGCTTCCGGTCTG	Y
NJAU0393	Gm11	1721391	A	T	ACAGTTAGACCACCCCGATG	CCACCACTTCTCCTCTCAGC	Y
NJAU0418	Gm01	37865304	T	C	CGGACCCTCCCTTGATATGC	ACGGCAAGGTTGAGTTCAGT	Y
NJAU0472	Gm01	57716995	A	T	TGTTCTCTGCCACTGGAGTT	CACAAGAAGCTCAACACCGC	Y
NJAU0495	Gm02	8480110	T	A	GCAACCACTGTAAGCTAACCA	AGCTCAGGCCTTGAAGACAG	Y
NJAU0802	Gm01	57234655	T	A	CTACCCTAGGATGCTACGGC	GAATGCCCTCATAGCCTGGT	Y
NJAU0836	Gm06	11245536	A	G	TGACCTTGTGAGCATCTGCA	TTGCAGCAGGTACCTAAGCAT	Y
NJAU0955	Gm06	46394842	A	T	ACATTTCATGGAGTGCAGAGT	AATTCGGTGCTCTCAGAGGC	Y
NJAU1505	Gm17	905334	T	A	AAAGCTCGTGTCTCAGTCCG	TACAGTGGTCGATGCCATGG	Y
NJAU1701	Gm01	47142801	T	C	TCACCGCATCCAGAGATTCG	TACGCCAAGGACATCAACGT	Y
NJAU1718	Gm01	51332422	A	T	AGGCATGAGATTTGGCTAGCT	CCGTAAAGATGGAGCTCCGT	Y
NJAU1757	Gm05	4145974	T	A	CGCCTGAGCCACCATCTTAA	GTGATGGTGGAGCAGGACTC	Y
