# Supplementary material for: iSoybean: A database for the mutational fingerprints of soybean
Source: Plant Biotechnol J. 2022 Jun 11;20(8):1435–7. doi: 10.1111/pbi.13844 (PMC9342614; doi:10.1111/pbi.13844)
Supplement: Supplementary file 5 — Table S3 Genes located in large deletion. [file PBI-20-1435-s001.xlsx]

## Sheet: Sheet1
Table S3. Genes located in large deletion.
Gene ID	Mutant line ID with large deletion
Glyma.01G074700	NJAU0927
Glyma.01G074800	NJAU0927
Glyma.01G081050	NJAU0927
Glyma.01G081100	NJAU0927
Glyma.01G081300	NJAU0927
Glyma.01G081400	NJAU0927
Glyma.01G081500	NJAU0927
Glyma.01G081600	NJAU0927
Glyma.01G081700	NJAU0927
Glyma.01G081900	NJAU0927
Glyma.01G082000	NJAU0927
Glyma.01G082200	NJAU0927
Glyma.01G082400	NJAU0927
Glyma.01G082500	NJAU0927
Glyma.01G082600	NJAU0927
Glyma.01G082700	NJAU0927
Glyma.01G082802	NJAU0927
Glyma.01G082900	NJAU0927
Glyma.01G083000	NJAU0927
Glyma.01G083100	NJAU0927
Glyma.01G083300	NJAU0927
Glyma.01G083350	NJAU0927
Glyma.01G083400	NJAU0927
Glyma.01G083500	NJAU0927
Glyma.01G083600	NJAU0927
Glyma.01G083700	NJAU0927
Glyma.01G083800	NJAU0927
Glyma.01G083900	NJAU0927
Glyma.01G084000	NJAU0927
Glyma.01G084200	NJAU0927
Glyma.01G084300	NJAU0927
Glyma.01G084400	NJAU0927
Glyma.01G084500	NJAU0927
Glyma.01G084600	NJAU0927
Glyma.01G084700	NJAU0927
Glyma.01G084800	NJAU0927
Glyma.01G085000	NJAU0927
Glyma.01G085200	NJAU0927
Glyma.01G085302	NJAU0927
Glyma.01G086000	NJAU1918
Glyma.01G086201	NJAU1918
Glyma.01G086600	NJAU1918
Glyma.01G086650	NJAU1918
Glyma.01G086700	NJAU1918
Glyma.01G086800	NJAU1918
Glyma.01G086900	NJAU1918
Glyma.01G087000	NJAU1918
Glyma.01G087050	NJAU1918
Glyma.01G087100	NJAU1918
Glyma.01G087200	NJAU1918
Glyma.01G087300	NJAU1918
Glyma.01G087500	NJAU1918
Glyma.01G087600	NJAU1918
Glyma.01G087700	NJAU1918
Glyma.01G087800	NJAU1918
Glyma.01G087900	NJAU1918
Glyma.01G088000	NJAU1918
Glyma.01G088200	NJAU1918
Glyma.01G088300	NJAU1918
Glyma.01G088501	NJAU1918
Glyma.01G088650	NJAU1918
Glyma.01G088700	NJAU1918
Glyma.01G088850	NJAU1918
Glyma.01G089000	NJAU1918
Glyma.01G089100	NJAU1918
Glyma.01G089202	NJAU1918
Glyma.01G089300	NJAU1918
Glyma.01G089500	NJAU1918
Glyma.01G089600	NJAU1918
Glyma.01G089700	NJAU1918
Glyma.01G089800	NJAU1918
Glyma.01G089900	NJAU1918
Glyma.01G090002	NJAU1918
Glyma.01G090102	NJAU1918
Glyma.01G090200	NJAU1918
Glyma.01G090300	NJAU1918
Glyma.01G090400	NJAU1918
Glyma.01G090450	NJAU1918
Glyma.01G090700	NJAU1918
Glyma.01G090800	NJAU1918
Glyma.01G090900	NJAU1918
Glyma.01G091000	NJAU1918
Glyma.01G091100	NJAU1918
Glyma.01G091300	NJAU1918
Glyma.01G091400	NJAU1918
Glyma.01G091800	NJAU1918
Glyma.01G092100	NJAU1918
Glyma.01G092201	NJAU1918
Glyma.01G092300	NJAU1918
Glyma.01G092400	NJAU1918
Glyma.01G092900	NJAU1918
Glyma.01G093000	NJAU1918
Glyma.01G093100	NJAU1918
Glyma.01G093150	NJAU1918
Glyma.01G093200	NJAU1918
Glyma.01G093400	NJAU1918
Glyma.01G093600	NJAU1918
Glyma.01G093650	NJAU1918
Glyma.01G093800	NJAU1918
Glyma.01G093902	NJAU1918
Glyma.02G164400	NJAU0572
Glyma.02G164500	NJAU0572
Glyma.02G170432	NJAU0207
Glyma.02G170500	NJAU0207
Glyma.02G170600	NJAU0207
Glyma.02G170800	NJAU0207
Glyma.02G170900	NJAU0207
Glyma.02G171100	NJAU0207
Glyma.03G080500	NJAU0375
Glyma.04G135700	NJAU0934
Glyma.04G135800	NJAU0934
Glyma.04G136000	NJAU0934
Glyma.04G136100	NJAU0934
Glyma.04G136150	NJAU0934
Glyma.04G136200	NJAU0934
Glyma.04G136300	NJAU0934
Glyma.04G136400	NJAU0934
Glyma.04G136500	NJAU0934
Glyma.04G136600	NJAU0934
Glyma.04G136650	NJAU0934
Glyma.04G136700	NJAU0934
Glyma.04G137000	NJAU0934
Glyma.04G137100	NJAU0934
Glyma.04G137200	NJAU0934
Glyma.04G137300	NJAU0934
Glyma.04G137400	NJAU0934
Glyma.04G137600	NJAU0934
Glyma.04G137800	NJAU0934
Glyma.04G137900	NJAU0934
Glyma.04G138300	NJAU0934
Glyma.04G138500	NJAU0934
Glyma.04G138600	NJAU0934
Glyma.04G138700	NJAU0934
Glyma.04G138900	NJAU0934
Glyma.04G139100	NJAU0934
Glyma.04G139200	NJAU0934
Glyma.04G139400	NJAU0934
Glyma.04G139600	NJAU0934
Glyma.04G139700	NJAU0934
Glyma.04G139800	NJAU0934
Glyma.04G139900	NJAU0934
Glyma.04G140066	NJAU0934
Glyma.04G140132	NJAU0934
Glyma.04G140200	NJAU0934
Glyma.04G140250	NJAU0934
Glyma.04G140300	NJAU0934
Glyma.04G140400	NJAU0934
Glyma.04G140500	NJAU0934
Glyma.04G140600	NJAU0934
Glyma.04G140900	NJAU0934
Glyma.04G141000	NJAU0934
Glyma.04G141100	NJAU0934
Glyma.04G141300	NJAU0934
Glyma.04G141400	NJAU0934
Glyma.04G141500	NJAU0934
Glyma.04G141600	NJAU0934
Glyma.04G141800	NJAU0934
Glyma.04G141900	NJAU0934
Glyma.04G142000	NJAU0934
Glyma.04G142100	NJAU0934
Glyma.04G142300	NJAU0934
Glyma.04G142400	NJAU0934
Glyma.04G142500	NJAU0934
Glyma.04G142550	NJAU0934
Glyma.04G142700	NJAU0934
Glyma.04G142800	NJAU0934
Glyma.04G142901	NJAU0934
Glyma.04G143000	NJAU0934
Glyma.04G143200	NJAU0934
Glyma.04G143300	NJAU0934
Glyma.04G143400	NJAU0934
Glyma.04G143500	NJAU0934
Glyma.04G143800	NJAU0934
Glyma.04G143900	NJAU0934
Glyma.04G144000	NJAU0934
Glyma.04G144100	NJAU0934
Glyma.04G144200	NJAU0934
Glyma.04G144300	NJAU0934
Glyma.04G144500	NJAU0934
Glyma.04G144600	NJAU0934
Glyma.04G144751	NJAU0934
Glyma.04G144800	NJAU0934
Glyma.04G144900	NJAU0934
Glyma.04G145000	NJAU0934
Glyma.04G145100	NJAU0934
Glyma.04G145200	NJAU0934
Glyma.04G145400	NJAU0934
Glyma.04G145600	NJAU0934
Glyma.05G063950	NJAU0990
Glyma.05G064000	NJAU0990
Glyma.06G015400	NJAU0542
Glyma.06G015500	NJAU0542
Glyma.06G015600	NJAU0542
Glyma.06G015700	NJAU0542
Glyma.06G015750	NJAU0542
Glyma.06G015800	NJAU0542
Glyma.06G015900	NJAU0542
Glyma.06G016000	NJAU0542
Glyma.06G016100	NJAU0542
Glyma.06G016200	NJAU0542
Glyma.06G016300	NJAU0542
Glyma.06G016400	NJAU0542
Glyma.06G016500	NJAU0542
Glyma.06G016600	NJAU0542
Glyma.06G016700	NJAU0542
Glyma.06G016800	NJAU0542
Glyma.06G221700	NJAU0087
Glyma.07G161750	NJAU0284
Glyma.07G161800	NJAU0284
Glyma.07G161900	NJAU0284
Glyma.07G162000	NJAU0284
Glyma.07G162100	NJAU0284
Glyma.07G162700	NJAU0284
Glyma.07G162800	NJAU0284
Glyma.07G162900	NJAU0284
Glyma.07G163000	NJAU0284
Glyma.07G163050	NJAU0284
Glyma.07G163100	NJAU0284
Glyma.07G163200	NJAU0284
Glyma.07G163300	NJAU0284
Glyma.07G163400	NJAU0284
Glyma.07G163500	NJAU0284
Glyma.07G163600	NJAU0284
Glyma.07G163700	NJAU0284
Glyma.07G163900	NJAU0284
Glyma.07G164000	NJAU0284
Glyma.07G164350	NJAU0284
Glyma.08G136400	NJAU0778
Glyma.08G136500	NJAU0778
Glyma.08G136600	NJAU0778
Glyma.08G136700	NJAU0778
Glyma.08G136800	NJAU0778
Glyma.08G136900	NJAU0778
Glyma.08G137000	NJAU0778
Glyma.08G137100	NJAU0778
Glyma.08G137200	NJAU0778
Glyma.09G000133	NJAU1901
Glyma.09G000166	NJAU1901
Glyma.09G000200	NJAU1901
Glyma.09G000400	NJAU1901
Glyma.09G000500	NJAU1901
Glyma.09G000600	NJAU1901
Glyma.09G000651	NJAU1901
Glyma.09G000700	NJAU1901
Glyma.09G000800	NJAU1901
Glyma.09G095600	NJAU0779
Glyma.09G095700	NJAU0779
Glyma.09G095800	NJAU0779
Glyma.09G095900	NJAU0779
Glyma.09G096200	NJAU0779
Glyma.09G096300	NJAU0779
Glyma.09G096400	NJAU0779
Glyma.09G096500	NJAU0779
Glyma.09G096600	NJAU0779
Glyma.09G096700	NJAU0779
Glyma.09G096800	NJAU0779
Glyma.09G097200	NJAU0779
Glyma.09G097300	NJAU0779
Glyma.09G097402	NJAU0779
Glyma.09G097500	NJAU0779
Glyma.09G097600	NJAU0779
Glyma.09G097700	NJAU0779
Glyma.09G097900	NJAU0779
Glyma.09G098000	NJAU0779
Glyma.09G098100	NJAU0779
Glyma.09G098150	NJAU0779
Glyma.09G098300	NJAU0779
Glyma.09G116400	NJAU0044
Glyma.09G116500	NJAU0044
Glyma.09G116600	NJAU0044
Glyma.09G116700	NJAU0044
Glyma.09G116800	NJAU0044
Glyma.09G116900	NJAU0044
Glyma.09G117100	NJAU0044
Glyma.11G070500	NJAU0938
Glyma.11G070600	NJAU0938
Glyma.11G070700	NJAU0938
Glyma.11G070800	NJAU0938
Glyma.11G070900	NJAU0938
Glyma.11G071000	NJAU0938
Glyma.11G071100	NJAU0938
Glyma.11G071150	NJAU0938
Glyma.11G071200	NJAU0938
Glyma.11G071300	NJAU0938
Glyma.11G071400	NJAU0938
Glyma.11G172900	NJAU0398
Glyma.11G173100	NJAU0398
Glyma.11G173200	NJAU0398
Glyma.11G173300	NJAU0398
Glyma.11G173400	NJAU0398
Glyma.11G173500	NJAU0398
Glyma.11G173600	NJAU0398
Glyma.11G173700	NJAU0398
Glyma.11G173800	NJAU0398
Glyma.11G173901	NJAU0398
Glyma.11G173902	NJAU0398
Glyma.11G174000	NJAU0398
Glyma.11G174100	NJAU0398
Glyma.11G174200	NJAU0398
Glyma.11G174300	NJAU0398
Glyma.11G174400	NJAU0398
Glyma.11G174500	NJAU0398
Glyma.11G174700	NJAU0398
Glyma.11G174800	NJAU0398
Glyma.11G174900	NJAU0398
Glyma.11G175200	NJAU0398
Glyma.11G175400	NJAU0398
Glyma.11G175500	NJAU0398
Glyma.11G175700	NJAU0398
Glyma.11G175800	NJAU0398
Glyma.11G175900	NJAU0398
Glyma.11G176000	NJAU0398
Glyma.11G176100	NJAU0398
Glyma.11G176200	NJAU0398
Glyma.11G176201	NJAU0398
Glyma.11G204500	NJAU1202
Glyma.14G156200	NJAU1854
Glyma.14G156300	NJAU1854
Glyma.14G156400	NJAU1854
Glyma.14G156500	NJAU1854
Glyma.14G156600	NJAU1854
Glyma.14G156700	NJAU1854
Glyma.14G156750	NJAU1854
Glyma.14G156800	NJAU1854
Glyma.14G157201	NJAU1854
Glyma.14G157300	NJAU1854
Glyma.14G157400	NJAU1854
Glyma.14G157500	NJAU1854
Glyma.14G157600	NJAU1854
Glyma.14G157700	NJAU1854
Glyma.14G157800	NJAU1854
Glyma.14G157900	NJAU1854
Glyma.14G158200	NJAU1854
Glyma.14G158300	NJAU1854
Glyma.14G158400	NJAU1854
Glyma.14G158500	NJAU1854
Glyma.14G158600	NJAU1854
Glyma.14G158750	NJAU1854
Glyma.14G158800	NJAU1854
Glyma.14G158900	NJAU1854
Glyma.14G159000	NJAU1854
Glyma.14G159100	NJAU1854
Glyma.14G159200	NJAU1854
Glyma.14G159300	NJAU1854
Glyma.14G159401	NJAU1854
Glyma.14G159500	NJAU1854
Glyma.14G159600	NJAU1854
Glyma.15G215000	NJAU0011
Glyma.15G215100	NJAU0011
Glyma.15G215250	NJAU0011
Glyma.15G215400	NJAU0011
Glyma.15G215500	NJAU0011
Glyma.15G215600	NJAU0011
Glyma.15G215800	NJAU0011
Glyma.15G215900	NJAU0011
Glyma.15G216000	NJAU0011
Glyma.15G216067	NJAU0011
Glyma.15G216133	NJAU0011
Glyma.15G216200	NJAU0011
Glyma.15G216300	NJAU0011
Glyma.15G216400	NJAU0011
Glyma.15G216700	NJAU0011
Glyma.15G217100	NJAU0011
Glyma.15G217200	NJAU0011
Glyma.15G217300	NJAU0011
Glyma.15G217350	NJAU0011
Glyma.15G217400	NJAU0011
Glyma.15G217500	NJAU0011
Glyma.15G217700	NJAU0011
Glyma.15G217800	NJAU0011
Glyma.15G218000	NJAU0011
Glyma.15G218100	NJAU0011
Glyma.15G218200	NJAU0011
Glyma.15G218400	NJAU0011
Glyma.15G218600	NJAU0011
Glyma.15G218700	NJAU0011
Glyma.16G067700	NJAU0416
Glyma.16G067800	NJAU0416
Glyma.16G093400	NJAU1216
Glyma.16G093500	NJAU1216
Glyma.16G093600	NJAU1216
Glyma.16G093700	NJAU1216
Glyma.16G102400	NJAU1216
Glyma.16G102551	NJAU1216
Glyma.16G102600	NJAU1216
Glyma.16G103000	NJAU1216
Glyma.16G103100	NJAU1216
Glyma.16G103200	NJAU1216
Glyma.16G103500	NJAU1216
Glyma.16G103700	NJAU1216
Glyma.18G155100	NJAU1912
Glyma.20G060250	NJAU0169
Glyma.20G060300	NJAU0169
Glyma.20G060400	NJAU0169
Glyma.20G060500	NJAU0169
Glyma.20G060800	NJAU0169
Glyma.20G129000	NJAU0831
Glyma.20G129100	NJAU0831
Glyma.20G129200	NJAU0831
Glyma.20G129300	NJAU0831
Glyma.20G129400	NJAU0831
